# Supplementary material for: Genome-wide identification and expression analysis of the CBF/DREB1 gene family in lettuce
Source: Sci Rep. 2020 Mar 31;10:5733. doi: 10.1038/s41598-020-62458-1 (PMC7109083; doi:10.1038/s41598-020-62458-1)
Supplement: Supplementary file 2 — Supplementary Table S1-7. [file 41598_2020_62458_MOESM2_ESM.xlsx]

## Sheet: Overview
Overview of Supplementary Tables
Supplementary Table 1	List of plant species from Asterid or Rosid subclasses used in this study.
Supplementary Table 2	List of genes used for the phylogenetic trees in Fig. 1 and Fig. 2.
Supplementary Table 3	Number of CBF-like and CBF/DREB1 genes for each species shown in the phylogenetic trees in Fig. 1 and Fig. 2.
Supplementary Table 4	Ka/Ks ratios for pairwise comparison among the LsCBF and AtCBF genes.
Supplementary Table 5	Cold-regulated genes including the 14 LsCBF genes with log2 fold-change (logFC) >1 and FDR = 0.01.
Supplementary Table 6	Fold-change relative to 0 h of the 14 LsCBF genes in RNAseq and qRT-PCR
Supplementary Table 7	Primers used for quantitative RT-PCR.

## Sheet: Table S1
Table S1. List of plant species from Asterid or Rosid subclasses used in this study
Species	Common.Name	Acronym	Subclass	Order	family	Refseq Assembly Accession	genome (Mb)	Total number of protein-coding genes
Arabidopsis thaliana	Arabidopsis	At	Rosids	Brassicales	Brassicaceae	GCF_000001735.4	119.669	27445
Cucumis sativus	Cucumber	Cs	Rosids	Cucurbitales	Cucurbitaceae	GCF_000004075.2	195.669	18741
Hevea brasiliensis	Rubber Tree	Hb	Rosids	Malpighiales	Euphorbiaceae	GCF_001654055.1	1373.53	35184
Medicago truncatula	Medicago	Mt	Rosids	Fabales	Fabaceae	GCF_000219495.3	412.924	50445
Gossypium hirsutum	Cotton	Gh	Rosids	Malvales	Malvaceae	GCF_000987745.1	2189.14	62154
Eucalyptus grandis	Eucalyptus	Eug	Rosids	Myrtales	Myrtaceae	GCF_000612305.1	691.43	35934
Malus domestica	Apple	Md	Rosids	Rosales	Rosaceae	GCF_000148765.1	1874.77	47825
Populus trichocarpa	Cottonwood	Pt	Rosids	Malpighiales	Salicaceae	GCF_000002775.4	434.29	31544
Vitis vinifera	Wine grape	Vv	Rosids	Vitales	Vitaceae	GCF_000003745.3	486.197	25678
Capsicum annuum	Chili Peppers	Ca	Asterids	Solanales	Solanaceae	GCF_000710875.1	2935.88	31108
Cynara cardunculus var. scolymus	Artichoke	Cc	Asterids	Asterales	Asteraceae	GCF_001531365.1	725.198	26327
Daucus carota subsp. Sativus	Carrot	Dc	Asterids	Apiales	Apiaceae	GCF_001625215.1	421.539	32433
Erythranthe guttata	Monkey flower	Erg	Asterids	Lamiales	Phrymaceae	GCF_000504015.1	322.167	27236
Helianthus annuus	Sunflower	Ha	Asterids	Asterales	Asteraceae	GCF_002127325.1	3027.84	58230
Ipomoea nil	Morning glory	Ln	Asterids	Solanales	Convolvulaceae	GCF_001879475.1	735.231	35152
Nicotiana tabacum	Tobacco	Nt	Asterids	Solanales	Solanaceae	GCF_000715135.1	3643.47	61529
Olea europaea var. sylvestris	Olive	Oe	Asterids	Lamiales	Oleaceae	GCF_002742605.1	1141.15	40042
Sesamum indicum	Sesame	Si	Asterids	Lamiales	Pedaliaceae	GCF_000512975.1	275.059	23989
Solanum tuberosum	Potato	St	Asterids	Solanales	Solanaceae	GCF_000226075.1	705.934	28328
Lactuca sativa	Lettuce	Ls	Asterids	Asterales	Asteraceae	GenomeID: 37106 at https://genomevolution.org/coge/	2399.51	37826

## Sheet: Table S2
Table S2. List of genes used for the phylogenetic trees in Fig. 1 and Fig. 2
Gene	Subgroup	Species
At|AT1G01250.1	IIIa	Arabidopsis thaliana
At|AT1G33760.1	IIIa	Arabidopsis thaliana
At|AT1G71450.1	IIIa	Arabidopsis thaliana
Ca|XP_016571655.1	IIIa	Capsicum annuum
Cc|XP_024968512.1	IIIa	Cynara cardunculus var. scolymus
Cc|XP_024986702.1	IIIa	Cynara cardunculus var. scolymus
Cc|XP_024995460.1	IIIa	Cynara cardunculus var. scolymus
Cc|XP_024995608.1	IIIa	Cynara cardunculus var. scolymus
Cs|XP_004141277.1	IIIa	Cucumis sativus
Cs|XP_004141634.1	IIIa	Cucumis sativus
Cs|XP_004141635.1	IIIa	Cucumis sativus
Dc|XP_017217944.1	IIIa	Daucus carota subsp. Sativus
Dc|XP_017218170.1	IIIa	Daucus carota subsp. Sativus
Dc|XP_017222084.1	IIIa	Daucus carota subsp. Sativus
Dc|XP_017222370.1	IIIa	Daucus carota subsp. Sativus
Dc|XP_017222508.1	IIIa	Daucus carota subsp. Sativus
Dc|XP_017234491.1	IIIa	Daucus carota subsp. Sativus
Erg|XP_012835591.1	IIIa	Erythranthe guttata
Erg|XP_012851158.1	IIIa	Erythranthe guttata
Eug|XP_010058125.1	IIIa	Eucalyptus grandis
Eug|XP_010062393.1	IIIa	Eucalyptus grandis
Eug|XP_010062394.1	IIIa	Eucalyptus grandis
Gh|XP_016692957.1	IIIa	Gossypium hirsutum
Gh|XP_016698783.1	IIIa	Gossypium hirsutum
Gh|XP_016700537.1	IIIa	Gossypium hirsutum
Gh|XP_016700722.1	IIIa	Gossypium hirsutum
Gh|XP_016708780.1	IIIa	Gossypium hirsutum
Gh|XP_016716901.1	IIIa	Gossypium hirsutum
Gh|XP_016719635.1	IIIa	Gossypium hirsutum
Gh|XP_016738127.1	IIIa	Gossypium hirsutum
Gh|XP_016752918.1	IIIa	Gossypium hirsutum
Gh|XP_016752919.1	IIIa	Gossypium hirsutum
Ha|XP_021981980.1	IIIa	Helianthus annuus
Ha|XP_021983538.1	IIIa	Helianthus annuus
Ha|XP_022017752.1	IIIa	Helianthus annuus
Ha|XP_022033433.1	IIIa	Helianthus annuus
Hb|XP_021662195.1	IIIa	Hevea brasiliensis
Hb|XP_021664296.1	IIIa	Hevea brasiliensis
Hb|XP_021664352.1	IIIa	Hevea brasiliensis
Hb|XP_021665044.1	IIIa	Hevea brasiliensis
Hb|XP_021672762.1	IIIa	Hevea brasiliensis
Hb|XP_021688206.1	IIIa	Hevea brasiliensis
Hb|XP_021689231.1	IIIa	Hevea brasiliensis
Hb|XP_021691781.1	IIIa	Hevea brasiliensis
Hb|XP_021692558.1	IIIa	Hevea brasiliensis
Ln|XP_019151996.1	IIIa	Ipomoea nil
Ln|XP_019163678.1	IIIa	Ipomoea nil
Ls|2g85720.1	IIIa	Lactuca sativa
Ls|3g24201.1	IIIa	Lactuca sativa
Ls|5g139440.1	IIIa	Lactuca sativa
Md|XP_008339085.1	IIIa	Malus domestica
Md|XP_008339089.1	IIIa	Malus domestica
Md|XP_008339090.1	IIIa	Malus domestica
Md|XP_008347178.1	IIIa	Malus domestica
Md|XP_008354031.1	IIIa	Malus domestica
Md|XP_008368126.1	IIIa	Malus domestica
Md|XP_008378774.1	IIIa	Malus domestica
Mt|XP_003605655.2	IIIa	Medicago truncatula
Mt|XP_003610926.1	IIIa	Medicago truncatula
Mt|XP_013444607.1	IIIa	Medicago truncatula
Mt|XP_013450658.1	IIIa	Medicago truncatula
Nt|XP_016452272.1	IIIa	Nicotiana tabacum
Nt|XP_016489782.1	IIIa	Nicotiana tabacum
Nt|XP_016500973.1	IIIa	Nicotiana tabacum
Nt|XP_016502765.1	IIIa	Nicotiana tabacum
Nt|XP_016507382.1	IIIa	Nicotiana tabacum
Oe|XP_022866169.1	IIIa	Olea europaea var. sylvestris
Oe|XP_022895311.1	IIIa	Olea europaea var. sylvestris
Oe|XP_022895440.1	IIIa	Olea europaea var. sylvestris
Oe|XP_022895441.1	IIIa	Olea europaea var. sylvestris
Oe|XP_022897305.1	IIIa	Olea europaea var. sylvestris
Pt|XP_002299698.1	IIIa	Populus trichocarpa
Pt|XP_002320204.1	IIIa	Populus trichocarpa
Pt|XP_002325519.1	IIIa	Populus trichocarpa
Pt|XP_002325520.2	IIIa	Populus trichocarpa
Pt|XP_006376157.2	IIIa	Populus trichocarpa
Pt|XP_006376158.1	IIIa	Populus trichocarpa
Pt|XP_006381588.1	IIIa	Populus trichocarpa
Pt|XP_006387557.2	IIIa	Populus trichocarpa
Pt|XP_006388007.2	IIIa	Populus trichocarpa
Pt|XP_024453102.1	IIIa	Populus trichocarpa
Pt|XP_024454096.1	IIIa	Populus trichocarpa
Si|XP_020553677.1	IIIa	Sesamum indicum
St|XP_006345621.1	IIIa	Solanum tuberosum
St|XP_006363854.1	IIIa	Solanum tuberosum
Vv|XP_002263994.1	IIIa	Vitis vinifera
Vv|XP_002265204.1	IIIa	Vitis vinifera
Vv|XP_002275853.1	IIIa	Vitis vinifera
Vv|XP_002277621.2	IIIa	Vitis vinifera
Vv|XP_019082291.1	IIIa	Vitis vinifera
At|AT1G12630.1	IIIb	Arabidopsis thaliana
At|AT2G36450.1	IIIb	Arabidopsis thaliana
At|AT5G52020.1	IIIb	Arabidopsis thaliana
Ca|XP_016541504.1	IIIb	Capsicum annuum
Ca|XP_016544464.1	IIIb	Capsicum annuum
Ca|XP_016552063.1	IIIb	Capsicum annuum
Ca|XP_016567672.1	IIIb	Capsicum annuum
Cc|XP_024958715.1	IIIb	Cynara cardunculus var. scolymus
Cc|XP_024972207.1	IIIb	Cynara cardunculus var. scolymus
Cc|XP_024983758.1	IIIb	Cynara cardunculus var. scolymus
Cc|XP_024993482.1	IIIb	Cynara cardunculus var. scolymus
Cc|XP_024995076.1	IIIb	Cynara cardunculus var. scolymus
Cc|XP_024995145.1	IIIb	Cynara cardunculus var. scolymus
Cs|XP_004138009.1	IIIb	Cucumis sativus
Cs|XP_004140856.1	IIIb	Cucumis sativus
Cs|XP_004143375.2	IIIb	Cucumis sativus
Cs|XP_004143932.1	IIIb	Cucumis sativus
Dc|XP_017233662.1	IIIb	Daucus carota subsp. Sativus
Dc|XP_017234261.1	IIIb	Daucus carota subsp. Sativus
Dc|XP_017251278.1	IIIb	Daucus carota subsp. Sativus
Dc|XP_017251753.1	IIIb	Daucus carota subsp. Sativus
Dc|XP_017255768.1	IIIb	Daucus carota subsp. Sativus
Erg|XP_012835460.1	IIIb	Erythranthe guttata
Erg|XP_012835813.1	IIIb	Erythranthe guttata
Erg|XP_012840082.1	IIIb	Erythranthe guttata
Erg|XP_012846373.1	IIIb	Erythranthe guttata
Erg|XP_012851997.1	IIIb	Erythranthe guttata
Eug|XP_010025136.2	IIIb	Eucalyptus grandis
Eug|XP_010036724.1	IIIb	Eucalyptus grandis
Eug|XP_010038424.1	IIIb	Eucalyptus grandis
Eug|XP_010038425.1	IIIb	Eucalyptus grandis
Eug|XP_010049794.1	IIIb	Eucalyptus grandis
Eug|XP_010054789.1	IIIb	Eucalyptus grandis
Gh|XP_016667740.1	IIIb	Gossypium hirsutum
Gh|XP_016670746.1	IIIb	Gossypium hirsutum
Gh|XP_016684692.1	IIIb	Gossypium hirsutum
Gh|XP_016686544.1	IIIb	Gossypium hirsutum
Gh|XP_016707055.1	IIIb	Gossypium hirsutum
Gh|XP_016708688.1	IIIb	Gossypium hirsutum
Gh|XP_016709175.1	IIIb	Gossypium hirsutum
Gh|XP_016713385.1	IIIb	Gossypium hirsutum
Gh|XP_016713387.1	IIIb	Gossypium hirsutum
Gh|XP_016716076.1	IIIb	Gossypium hirsutum
Gh|XP_016717049.1	IIIb	Gossypium hirsutum
Gh|XP_016717325.1	IIIb	Gossypium hirsutum
Gh|XP_016724618.1	IIIb	Gossypium hirsutum
Gh|XP_016737007.1	IIIb	Gossypium hirsutum
Gh|XP_016747879.1	IIIb	Gossypium hirsutum
Ha|XP_021969106.1	IIIb	Helianthus annuus
Ha|XP_021971170.1	IIIb	Helianthus annuus
Ha|XP_021974831.1	IIIb	Helianthus annuus
Ha|XP_021975721.1	IIIb	Helianthus annuus
Ha|XP_021975733.1	IIIb	Helianthus annuus
Ha|XP_021975734.1	IIIb	Helianthus annuus
Ha|XP_021977201.1	IIIb	Helianthus annuus
Ha|XP_021980731.1	IIIb	Helianthus annuus
Ha|XP_022006882.1	IIIb	Helianthus annuus
Ha|XP_022006966.1	IIIb	Helianthus annuus
Ha|XP_022007163.1	IIIb	Helianthus annuus
Ha|XP_022021610.1	IIIb	Helianthus annuus
Ha|XP_022024895.1	IIIb	Helianthus annuus
Ha|XP_022027039.1	IIIb	Helianthus annuus
Ha|XP_022038000.1	IIIb	Helianthus annuus
Hb|XP_021644862.1	IIIb	Hevea brasiliensis
Hb|XP_021647140.1	IIIb	Hevea brasiliensis
Hb|XP_021649090.1	IIIb	Hevea brasiliensis
Hb|XP_021655859.1	IIIb	Hevea brasiliensis
Hb|XP_021666547.1	IIIb	Hevea brasiliensis
Hb|XP_021691380.1	IIIb	Hevea brasiliensis
Ln|XP_019156063.1	IIIb	Ipomoea nil
Ln|XP_019157167.1	IIIb	Ipomoea nil
Ln|XP_019187649.1	IIIb	Ipomoea nil
Ln|XP_019191810.1	IIIb	Ipomoea nil
Ln|XP_019194728.1	IIIb	Ipomoea nil
Ls|1g51221.2	IIIb	Lactuca sativa
Ls|2g109761.1	IIIb	Lactuca sativa
Ls|2g130761.1	IIIb	Lactuca sativa
Ls|2g130801.1	IIIb	Lactuca sativa
Ls|2g130880.1	IIIb	Lactuca sativa
Ls|2g133380.1	IIIb	Lactuca sativa
Ls|2g20801.2	IIIb	Lactuca sativa
Ls|3g5680.1	IIIb	Lactuca sativa
Ls|3g5800.1	IIIb	Lactuca sativa
Ls|5g108800.1	IIIb	Lactuca sativa
Ls|6g13121.1	IIIb	Lactuca sativa
Md|XP_008359485.1	IIIb	Malus domestica
Md|XP_008373991.1	IIIb	Malus domestica
Md|XP_008376523.1	IIIb	Malus domestica
Md|XP_008377078.1	IIIb	Malus domestica
Md|XP_008381395.1	IIIb	Malus domestica
Md|XP_008391810.1	IIIb	Malus domestica
Mt|XP_003592317.2	IIIb	Medicago truncatula
Mt|XP_013457669.1	IIIb	Medicago truncatula
Nt|XP_016434306.1	IIIb	Nicotiana tabacum
Nt|XP_016436102.1	IIIb	Nicotiana tabacum
Nt|XP_016445024.1	IIIb	Nicotiana tabacum
Nt|XP_016455831.1	IIIb	Nicotiana tabacum
Nt|XP_016465556.1	IIIb	Nicotiana tabacum
Nt|XP_016472071.1	IIIb	Nicotiana tabacum
Nt|XP_016472294.1	IIIb	Nicotiana tabacum
Nt|XP_016496384.1	IIIb	Nicotiana tabacum
Nt|XP_016501064.1	IIIb	Nicotiana tabacum
Nt|XP_016508571.1	IIIb	Nicotiana tabacum
Oe|XP_022846068.1	IIIb	Olea europaea var. sylvestris
Oe|XP_022846449.1	IIIb	Olea europaea var. sylvestris
Oe|XP_022851160.1	IIIb	Olea europaea var. sylvestris
Oe|XP_022858044.1	IIIb	Olea europaea var. sylvestris
Oe|XP_022861925.1	IIIb	Olea europaea var. sylvestris
Oe|XP_022864072.1	IIIb	Olea europaea var. sylvestris
Oe|XP_022864073.1	IIIb	Olea europaea var. sylvestris
Oe|XP_022873253.1	IIIb	Olea europaea var. sylvestris
Oe|XP_022892142.1	IIIb	Olea europaea var. sylvestris
Pt|XP_002298066.1	IIIb	Populus trichocarpa
Pt|XP_002307914.1	IIIb	Populus trichocarpa
Pt|XP_002318847.3	IIIb	Populus trichocarpa
Pt|XP_002321876.1	IIIb	Populus trichocarpa
Pt|XP_002322550.1	IIIb	Populus trichocarpa
Pt|XP_024453070.1	IIIb	Populus trichocarpa
Si|XP_011072131.1	IIIb	Sesamum indicum
Si|XP_011076239.2	IIIb	Sesamum indicum
Si|XP_011081034.1	IIIb	Sesamum indicum
Si|XP_011094407.1	IIIb	Sesamum indicum
St|XP_006339312.1	IIIb	Solanum tuberosum
St|XP_006340524.1	IIIb	Solanum tuberosum
St|XP_006358390.1	IIIb	Solanum tuberosum
St|XP_006358864.2	IIIb	Solanum tuberosum
St|XP_015169381.1	IIIb	Solanum tuberosum
Vv|XP_002276184.1	IIIb	Vitis vinifera
Vv|XP_019077256.1	IIIb	Vitis vinifera
Vv|XP_019081410.1	IIIb	Vitis vinifera
At|AT1G12610.1	IIIc	Arabidopsis thaliana
At|AT1G63030.1	IIIc	Arabidopsis thaliana
At|AT4G25470.1	IIIc	Arabidopsis thaliana
At|AT4G25480.1	IIIc	Arabidopsis thaliana
At|AT4G25490.1	IIIc	Arabidopsis thaliana
At|AT5G51990.1	IIIc	Arabidopsis thaliana
Ca|XP_016549804.1	IIIc	Capsicum annuum
Ca|XP_016557782.1	IIIc	Capsicum annuum
Ca|XP_016557784.1	IIIc	Capsicum annuum
Ca|XP_016557785.1	IIIc	Capsicum annuum
Ca|XP_016564714.1	IIIc	Capsicum annuum
Ca|XP_016552644.1	IIIc	Capsicum annuum
Cc|XP_024961648.1	IIIc	Cynara cardunculus var. scolymus
Cc|XP_024961650.1	IIIc	Cynara cardunculus var. scolymus
Cc|XP_024962592.1	IIIc	Cynara cardunculus var. scolymus
Cc|XP_024962593.1	IIIc	Cynara cardunculus var. scolymus
Cc|XP_024962594.1	IIIc	Cynara cardunculus var. scolymus
Cc|XP_024964373.1	IIIc	Cynara cardunculus var. scolymus
Cc|XP_024964375.1	IIIc	Cynara cardunculus var. scolymus
Cc|XP_024964376.1	IIIc	Cynara cardunculus var. scolymus
Cc|XP_024975240.1	IIIc	Cynara cardunculus var. scolymus
Cc|XP_024985624.1	IIIc	Cynara cardunculus var. scolymus
Cc|XP_024986433.1	IIIc	Cynara cardunculus var. scolymus
Cs|XP_004140794.1	IIIc	Cucumis sativus
Cs|XP_004143704.1	IIIc	Cucumis sativus
Cs|XP_004143933.1	IIIc	Cucumis sativus
Cs|NP_001267604.1	IIIc	Cucumis sativus
Dc|XP_017237115.1	IIIc	Daucus carota subsp. Sativus
Dc|XP_017238949.1	IIIc	Daucus carota subsp. Sativus
Dc|XP_017239370.1	IIIc	Daucus carota subsp. Sativus
Dc|XP_017240544.1	IIIc	Daucus carota subsp. Sativus
Dc|XP_017240549.1	IIIc	Daucus carota subsp. Sativus
Dc|XP_017240737.1	IIIc	Daucus carota subsp. Sativus
Dc|XP_017242530.1	IIIc	Daucus carota subsp. Sativus
Dc|XP_017242922.1	IIIc	Daucus carota subsp. Sativus
Dc|XP_017250118.1	IIIc	Daucus carota subsp. Sativus
Dc|XP_017250398.1	IIIc	Daucus carota subsp. Sativus
Dc|XP_017251459.1	IIIc	Daucus carota subsp. Sativus
Dc|XP_017255776.1	IIIc	Daucus carota subsp. Sativus
Dc|XP_017257835.1	IIIc	Daucus carota subsp. Sativus
Erg|XP_012835461.1	IIIc	Erythranthe guttata
Erg|XP_012846377.1	IIIc	Erythranthe guttata
Erg|XP_012851987.1	IIIc	Erythranthe guttata
Erg|XP_012858046.1	IIIc	Erythranthe guttata
Erg|XP_012858047.1	IIIc	Erythranthe guttata
Erg|XP_012858048.1	IIIc	Erythranthe guttata
Erg|XP_012858205.1	IIIc	Erythranthe guttata
Erg|XP_012858875.1	IIIc	Erythranthe guttata
Eug|NP_001289653.1	IIIc	Eucalyptus grandis
Eug|NP_001306903.1	IIIc	Eucalyptus grandis
Eug|XP_010058216.1	IIIc	Eucalyptus grandis
Eug|XP_010058217.1	IIIc	Eucalyptus grandis
Eug|XP_010061399.1	IIIc	Eucalyptus grandis
Eug|XP_010061439.1	IIIc	Eucalyptus grandis
Eug|XP_010061450.1	IIIc	Eucalyptus grandis
Eug|XP_010061462.1	IIIc	Eucalyptus grandis
Eug|XP_010061474.1	IIIc	Eucalyptus grandis
Eug|XP_010061486.1	IIIc	Eucalyptus grandis
Eug|XP_010061533.1	IIIc	Eucalyptus grandis
Eug|XP_010061546.1	IIIc	Eucalyptus grandis
Eug|XP_010061558.1	IIIc	Eucalyptus grandis
Eug|XP_010061567.1	IIIc	Eucalyptus grandis
Eug|XP_018728292.1	IIIc	Eucalyptus grandis
Eug|XP_010038979.1	IIIc	Eucalyptus grandis
Gh|XP_016672516.1	IIIc	Gossypium hirsutum
Gh|XP_016686552.1	IIIc	Gossypium hirsutum
Gh|XP_016708599.1	IIIc	Gossypium hirsutum
Gh|XP_016716074.1	IIIc	Gossypium hirsutum
Gh|XP_016721717.1	IIIc	Gossypium hirsutum
Gh|XP_016724606.1	IIIc	Gossypium hirsutum
Gh|XP_016737005.1	IIIc	Gossypium hirsutum
Gh|XP_016755591.1	IIIc	Gossypium hirsutum
Gh|XP_016684693.1	IIIc	Gossypium hirsutum
Gh|XP_016690873.1	IIIc	Gossypium hirsutum
Gh|XP_016714862.1	IIIc	Gossypium hirsutum
Gh|XP_016750925.1	IIIc	Gossypium hirsutum
Ha|XP_021972476.1	IIIc	Helianthus annuus
Ha|XP_021974247.1	IIIc	Helianthus annuus
Ha|XP_021984743.1	IIIc	Helianthus annuus
Ha|XP_021991617.1	IIIc	Helianthus annuus
Ha|XP_022001477.1	IIIc	Helianthus annuus
Ha|XP_022005002.1	IIIc	Helianthus annuus
Ha|XP_022006654.1	IIIc	Helianthus annuus
Ha|XP_022014201.1	IIIc	Helianthus annuus
Ha|XP_022014212.1	IIIc	Helianthus annuus
Ha|XP_022014247.1	IIIc	Helianthus annuus
Ha|XP_022014296.1	IIIc	Helianthus annuus
Ha|XP_022014303.1	IIIc	Helianthus annuus
Ha|XP_022015047.1	IIIc	Helianthus annuus
Ha|XP_022015054.1	IIIc	Helianthus annuus
Ha|XP_022015062.1	IIIc	Helianthus annuus
Ha|XP_022008098.1	IIIc	Helianthus annuus
Hb|XP_021647141.1	IIIc	Hevea brasiliensis
Hb|XP_021647147.1	IIIc	Hevea brasiliensis
Hb|XP_021649059.1	IIIc	Hevea brasiliensis
Hb|XP_021666581.1	IIIc	Hevea brasiliensis
Hb|XP_021666582.1	IIIc	Hevea brasiliensis
Hb|XP_021691379.1	IIIc	Hevea brasiliensis
Hb|XP_021655860.1	IIIc	Hevea brasiliensis
Hb|XP_021655864.1	IIIc	Hevea brasiliensis
Hb|XP_021658826.1	IIIc	Hevea brasiliensis
Ln|XP_019156037.1	IIIc	Ipomoea nil
Ln|XP_019161198.1	IIIc	Ipomoea nil
Ln|XP_019179842.1	IIIc	Ipomoea nil
Ln|XP_019191811.1	IIIc	Ipomoea nil
Ln|XP_019195223.1	IIIc	Ipomoea nil
Ln|XP_019195235.1	IIIc	Ipomoea nil
Ln|XP_019161981.1	IIIc	Ipomoea nil
Ls|2g130641.1	IIIc	Lactuca sativa
Ls|6g13081.1	IIIc	Lactuca sativa
Ls|9g114680.3	IIIc	Lactuca sativa
Ls|9g114720.1	IIIc	Lactuca sativa
Ls|9g53921.1	IIIc	Lactuca sativa
Ls|9g53960.1	IIIc	Lactuca sativa
Ls|9g54101.3	IIIc	Lactuca sativa
Ls|9g54680.3	IIIc	Lactuca sativa
Ls|9g54780.1	IIIc	Lactuca sativa
Ls|9g54860.1	IIIc	Lactuca sativa
Ls|9g54880.1	IIIc	Lactuca sativa
Ls|9g54900.1	IIIc	Lactuca sativa
Ls|9g54581.2	IIIc	Lactuca sativa
Ls|9g54101.1	IIIc	Lactuca sativa
Md|XP_008361312.2	IIIc	Malus domestica
Md|XP_008364557.2	IIIc	Malus domestica
Md|XP_008369501.1	IIIc	Malus domestica
Md|XP_008376515.1	IIIc	Malus domestica
Md|XP_008377096.1	IIIc	Malus domestica
Mt|XP_003592322.1	IIIc	Medicago truncatula
Mt|XP_003611155.1	IIIc	Medicago truncatula
Mt|XP_003611157.1	IIIc	Medicago truncatula
Mt|XP_003611158.1	IIIc	Medicago truncatula
Mt|XP_013452561.1	IIIc	Medicago truncatula
Mt|XP_013452562.1	IIIc	Medicago truncatula
Mt|XP_013452563.1	IIIc	Medicago truncatula
Mt|XP_013452564.1	IIIc	Medicago truncatula
Mt|XP_013452566.1	IIIc	Medicago truncatula
Mt|XP_013452567.1	IIIc	Medicago truncatula
Mt|XP_013452572.1	IIIc	Medicago truncatula
Mt|XP_013452583.1	IIIc	Medicago truncatula
Mt|XP_013452585.1	IIIc	Medicago truncatula
Mt|XP_013452589.1	IIIc	Medicago truncatula
Mt|XP_013457668.1	IIIc	Medicago truncatula
Mt|XP_013464925.1	IIIc	Medicago truncatula
Mt|XP_013468048.1	IIIc	Medicago truncatula
Nt|XP_016432509.1	IIIc	Nicotiana tabacum
Nt|XP_016434837.1	IIIc	Nicotiana tabacum
Nt|XP_016450924.1	IIIc	Nicotiana tabacum
Nt|XP_016453815.1	IIIc	Nicotiana tabacum
Nt|XP_016469077.1	IIIc	Nicotiana tabacum
Nt|XP_016469418.1	IIIc	Nicotiana tabacum
Nt|XP_016470184.1	IIIc	Nicotiana tabacum
Nt|XP_016473388.1	IIIc	Nicotiana tabacum
Nt|XP_016480744.1	IIIc	Nicotiana tabacum
Nt|XP_016483289.1	IIIc	Nicotiana tabacum
Nt|XP_016487864.1	IIIc	Nicotiana tabacum
Nt|XP_016487979.1	IIIc	Nicotiana tabacum
Nt|XP_016490911.1	IIIc	Nicotiana tabacum
Nt|XP_016491714.1	IIIc	Nicotiana tabacum
Nt|XP_016491715.1	IIIc	Nicotiana tabacum
Nt|XP_016497238.1	IIIc	Nicotiana tabacum
Nt|XP_016497877.1	IIIc	Nicotiana tabacum
Nt|XP_016506871.1	IIIc	Nicotiana tabacum
Nt|XP_016506872.1	IIIc	Nicotiana tabacum
Nt|XP_016448076.1	IIIc	Nicotiana tabacum
Nt|XP_016488917.1	IIIc	Nicotiana tabacum
Oe|XP_022846069.1	IIIc	Olea europaea var. sylvestris
Oe|XP_022888317.1	IIIc	Olea europaea var. sylvestris
Oe|XP_022892826.1	IIIc	Olea europaea var. sylvestris
Oe|XP_022892827.1	IIIc	Olea europaea var. sylvestris
Oe|XP_022892828.1	IIIc	Olea europaea var. sylvestris
Oe|XP_022892829.1	IIIc	Olea europaea var. sylvestris
Oe|XP_022869195.1	IIIc	Olea europaea var. sylvestris
Oe|XP_022889402.1	IIIc	Olea europaea var. sylvestris
Pt|XP_002298067.2	IIIc	Populus trichocarpa
Pt|XP_002318846.1	IIIc	Populus trichocarpa
Pt|XP_002321877.1	IIIc	Populus trichocarpa
Pt|XP_024457157.1	IIIc	Populus trichocarpa
Pt|XP_024455149.1	IIIc	Populus trichocarpa
Pt|XP_024464341.1	IIIc	Populus trichocarpa
Si|XP_011076240.1	IIIc	Sesamum indicum
Si|XP_011081035.1	IIIc	Sesamum indicum
Si|XP_011101172.1	IIIc	Sesamum indicum
Si|XP_020551266.1	IIIc	Sesamum indicum
Si|XP_011089199.1	IIIc	Sesamum indicum
Si|XP_020552608.1	IIIc	Sesamum indicum
St|NP_001274856.1	IIIc	Solanum tuberosum
St|NP_001274894.1	IIIc	Solanum tuberosum
St|XP_006353374.1	IIIc	Solanum tuberosum
St|XP_006358387.1	IIIc	Solanum tuberosum
St|XP_006358388.1	IIIc	Solanum tuberosum
St|XP_006358389.1	IIIc	Solanum tuberosum
St|XP_015158984.1	IIIc	Solanum tuberosum
St|XP_015159272.1	IIIc	Solanum tuberosum
Vv|XP_002276153.1	IIIc	Vitis vinifera
Vv|XP_019081607.1	IIIc	Vitis vinifera
Vv|XP_002267961.1	IIIc	Vitis vinifera
Vv|XP_002270637.1	IIIc	Vitis vinifera
Vv|XP_010654049.1	IIIc	Vitis vinifera
At|AT2G35700.1	IIId	Arabidopsis thaliana
At|AT2G44940.1	IIId	Arabidopsis thaliana
At|AT3G60490.1	IIId	Arabidopsis thaliana
At|AT4G16750.1	IIId	Arabidopsis thaliana
Ca|XP_016553396.1	IIId	Capsicum annuum
Ca|XP_016553404.1	IIId	Capsicum annuum
Ca|XP_016557626.1	IIId	Capsicum annuum
Ca|XP_016574677.1	IIId	Capsicum annuum
Cc|XP_024962282.1	IIId	Cynara cardunculus var. scolymus
Cc|XP_024992797.1	IIId	Cynara cardunculus var. scolymus
Cc|XP_024995472.1	IIId	Cynara cardunculus var. scolymus
Cc|XP_024995915.1	IIId	Cynara cardunculus var. scolymus
Cs|XP_004134290.1	IIId	Cucumis sativus
Cs|XP_004140628.1	IIId	Cucumis sativus
Cs|XP_004147220.1	IIId	Cucumis sativus
Dc|XP_017222023.1	IIId	Daucus carota subsp. Sativus
Dc|XP_017234225.1	IIId	Daucus carota subsp. Sativus
Erg|XP_012843922.1	IIId	Erythranthe guttata
Eug|XP_010053505.1	IIId	Eucalyptus grandis
Eug|XP_010056415.1	IIId	Eucalyptus grandis
Gh|XP_016682022.1	IIId	Gossypium hirsutum
Gh|XP_016694471.1	IIId	Gossypium hirsutum
Gh|XP_016694632.1	IIId	Gossypium hirsutum
Gh|XP_016695337.1	IIId	Gossypium hirsutum
Gh|XP_016708912.1	IIId	Gossypium hirsutum
Gh|XP_016709341.1	IIId	Gossypium hirsutum
Gh|XP_016709687.1	IIId	Gossypium hirsutum
Gh|XP_016716232.1	IIId	Gossypium hirsutum
Gh|XP_016716620.1	IIId	Gossypium hirsutum
Gh|XP_016719801.1	IIId	Gossypium hirsutum
Gh|XP_016721907.1	IIId	Gossypium hirsutum
Gh|XP_016735094.1	IIId	Gossypium hirsutum
Gh|XP_016747223.1	IIId	Gossypium hirsutum
Gh|XP_016747618.1	IIId	Gossypium hirsutum
Gh|XP_016747768.1	IIId	Gossypium hirsutum
Ha|XP_021969035.1	IIId	Helianthus annuus
Ha|XP_022005093.1	IIId	Helianthus annuus
Ha|XP_022005094.1	IIId	Helianthus annuus
Ha|XP_022025200.1	IIId	Helianthus annuus
Ha|XP_022026160.1	IIId	Helianthus annuus
Ha|XP_022026162.1	IIId	Helianthus annuus
Ha|XP_022026282.1	IIId	Helianthus annuus
Ha|XP_022027072.1	IIId	Helianthus annuus
Ha|XP_022027073.1	IIId	Helianthus annuus
Ha|XP_022030117.1	IIId	Helianthus annuus
Ha|XP_022037571.1	IIId	Helianthus annuus
Hb|XP_021655114.1	IIId	Hevea brasiliensis
Ln|XP_019156035.1	IIId	Ipomoea nil
Ln|XP_019158972.1	IIId	Ipomoea nil
Ln|XP_019188875.1	IIId	Ipomoea nil
Ls|3g129940.1	IIId	Lactuca sativa
Ls|3g1301.2	IIId	Lactuca sativa
Ls|4g45781.1	IIId	Lactuca sativa
Ls|7g11381.1	IIId	Lactuca sativa
Md|XP_008356544.1	IIId	Malus domestica
Md|XP_008369428.1	IIId	Malus domestica
Md|XP_008374052.1	IIId	Malus domestica
Mt|XP_003608685.2	IIId	Medicago truncatula
Mt|XP_003611338.1	IIId	Medicago truncatula
Mt|XP_003622605.1	IIId	Medicago truncatula
Mt|XP_003626728.1	IIId	Medicago truncatula
Nt|XP_016432455.1	IIId	Nicotiana tabacum
Nt|XP_016435910.1	IIId	Nicotiana tabacum
Nt|XP_016441653.1	IIId	Nicotiana tabacum
Nt|XP_016490268.1	IIId	Nicotiana tabacum
Nt|XP_016492543.1	IIId	Nicotiana tabacum
Nt|XP_016504526.1	IIId	Nicotiana tabacum
Nt|XP_016512115.1	IIId	Nicotiana tabacum
Nt|XP_016512583.1	IIId	Nicotiana tabacum
Oe|XP_022863412.1	IIId	Olea europaea var. sylvestris
Oe|XP_022863649.1	IIId	Olea europaea var. sylvestris
Oe|XP_022870336.1	IIId	Olea europaea var. sylvestris
Oe|XP_022897301.1	IIId	Olea europaea var. sylvestris
Oe|XP_022897423.1	IIId	Olea europaea var. sylvestris
Pt|XP_002301249.3	IIId	Populus trichocarpa
Pt|XP_002303364.1	IIId	Populus trichocarpa
Pt|XP_006368997.2	IIId	Populus trichocarpa
Pt|XP_006375232.2	IIId	Populus trichocarpa
Si|XP_011081306.2	IIId	Sesamum indicum
Si|XP_011089857.1	IIId	Sesamum indicum
Si|XP_011093328.1	IIId	Sesamum indicum
St|XP_006347933.1	IIId	Solanum tuberosum
St|XP_006355509.1	IIId	Solanum tuberosum
St|XP_006364331.1	IIId	Solanum tuberosum
St|XP_015163379.1	IIId	Solanum tuberosum
Vv|XP_003635248.1	IIId	Vitis vinifera
Vv|XP_003635442.1	IIId	Vitis vinifera
Vv|XP_010660384.1	IIId	Vitis vinifera
Vv|XP_010661364.1	IIId	Vitis vinifera
Vv|XP_019073925.1	IIId	Vitis vinifera
At|AT1G77200.1	IIIe	Arabidopsis thaliana
At|AT2G25820.1	IIIe	Arabidopsis thaliana
At|AT3G16280.1	IIIe	Arabidopsis thaliana
At|AT4G32800.1	IIIe	Arabidopsis thaliana
At|AT5G11590.1	IIIe	Arabidopsis thaliana
At|AT5G25810.1	IIIe	Arabidopsis thaliana
Ca|XP_016540450.1	IIIe	Capsicum annuum
Ca|XP_016567496.1	IIIe	Capsicum annuum
Ca|XP_016577023.1	IIIe	Capsicum annuum
Ca|XP_016582134.1	IIIe	Capsicum annuum
Cc|XP_024959067.1	IIIe	Cynara cardunculus var. scolymus
Cc|XP_024969855.1	IIIe	Cynara cardunculus var. scolymus
Cc|XP_024972116.1	IIIe	Cynara cardunculus var. scolymus
Cc|XP_024979147.1	IIIe	Cynara cardunculus var. scolymus
Cc|XP_024980282.1	IIIe	Cynara cardunculus var. scolymus
Cc|XP_024983626.1	IIIe	Cynara cardunculus var. scolymus
Cc|XP_024985875.1	IIIe	Cynara cardunculus var. scolymus
Cs|XP_004136219.1	IIIe	Cucumis sativus
Cs|XP_004139438.1	IIIe	Cucumis sativus
Cs|XP_004141836.1	IIIe	Cucumis sativus
Cs|XP_004148719.2	IIIe	Cucumis sativus
Cs|XP_004150289.2	IIIe	Cucumis sativus
Cs|XP_011651488.1	IIIe	Cucumis sativus
Dc|XP_017216231.1	IIIe	Daucus carota subsp. Sativus
Dc|XP_017217635.1	IIIe	Daucus carota subsp. Sativus
Dc|XP_017221967.1	IIIe	Daucus carota subsp. Sativus
Dc|XP_017237640.1	IIIe	Daucus carota subsp. Sativus
Dc|XP_017240270.1	IIIe	Daucus carota subsp. Sativus
Dc|XP_017251373.1	IIIe	Daucus carota subsp. Sativus
Dc|XP_017256078.1	IIIe	Daucus carota subsp. Sativus
Erg|XP_012845425.1	IIIe	Erythranthe guttata
Erg|XP_012847040.1	IIIe	Erythranthe guttata
Erg|XP_012847041.1	IIIe	Erythranthe guttata
Erg|XP_012849481.1	IIIe	Erythranthe guttata
Erg|XP_012856206.1	IIIe	Erythranthe guttata
Erg|XP_012857828.1	IIIe	Erythranthe guttata
Eug|XP_010047241.2	IIIe	Eucalyptus grandis
Eug|XP_010047704.1	IIIe	Eucalyptus grandis
Eug|XP_010049108.1	IIIe	Eucalyptus grandis
Eug|XP_010051579.1	IIIe	Eucalyptus grandis
Eug|XP_010062516.1	IIIe	Eucalyptus grandis
Eug|XP_018725269.1	IIIe	Eucalyptus grandis
Gh|XP_016670243.1	IIIe	Gossypium hirsutum
Gh|XP_016673435.1	IIIe	Gossypium hirsutum
Gh|XP_016676163.1	IIIe	Gossypium hirsutum
Gh|XP_016676654.1	IIIe	Gossypium hirsutum
Gh|XP_016677802.1	IIIe	Gossypium hirsutum
Gh|XP_016682694.1	IIIe	Gossypium hirsutum
Gh|XP_016717984.1	IIIe	Gossypium hirsutum
Gh|XP_016720460.1	IIIe	Gossypium hirsutum
Gh|XP_016728311.1	IIIe	Gossypium hirsutum
Gh|XP_016733099.1	IIIe	Gossypium hirsutum
Gh|XP_016741318.1	IIIe	Gossypium hirsutum
Gh|XP_016747439.1	IIIe	Gossypium hirsutum
Gh|XP_016754719.1	IIIe	Gossypium hirsutum
Ha|XP_021979032.1	IIIe	Helianthus annuus
Ha|XP_021980941.1	IIIe	Helianthus annuus
Ha|XP_021986893.1	IIIe	Helianthus annuus
Ha|XP_021986928.1	IIIe	Helianthus annuus
Ha|XP_021990459.1	IIIe	Helianthus annuus
Ha|XP_021994798.1	IIIe	Helianthus annuus
Ha|XP_021996575.1	IIIe	Helianthus annuus
Ha|XP_021999470.1	IIIe	Helianthus annuus
Ha|XP_022000955.1	IIIe	Helianthus annuus
Ha|XP_022010000.1	IIIe	Helianthus annuus
Ha|XP_022016454.1	IIIe	Helianthus annuus
Ha|XP_022019332.1	IIIe	Helianthus annuus
Ha|XP_022023811.1	IIIe	Helianthus annuus
Ha|XP_022027242.1	IIIe	Helianthus annuus
Ha|XP_022033145.1	IIIe	Helianthus annuus
Hb|XP_021641388.1	IIIe	Hevea brasiliensis
Hb|XP_021641699.1	IIIe	Hevea brasiliensis
Hb|XP_021645411.1	IIIe	Hevea brasiliensis
Hb|XP_021663353.1	IIIe	Hevea brasiliensis
Hb|XP_021688577.1	IIIe	Hevea brasiliensis
Ln|XP_019179825.1	IIIe	Ipomoea nil
Ln|XP_019184931.1	IIIe	Ipomoea nil
Ln|XP_019191757.1	IIIe	Ipomoea nil
Ln|XP_019193752.1	IIIe	Ipomoea nil
Ln|XP_019196657.1	IIIe	Ipomoea nil
Ln|XP_019197060.1	IIIe	Ipomoea nil
Ln|XP_019198484.1	IIIe	Ipomoea nil
Ln|XP_019200257.1	IIIe	Ipomoea nil
Ls|1g34721.1	IIIe	Lactuca sativa
Ls|1g46781.3	IIIe	Lactuca sativa
Ls|4g100980.1	IIIe	Lactuca sativa
Ls|5g134561.1	IIIe	Lactuca sativa
Ls|6g23641.1	IIIe	Lactuca sativa
Ls|7g39881.1	IIIe	Lactuca sativa
Ls|7g39941.1	IIIe	Lactuca sativa
Ls|8g96580.1	IIIe	Lactuca sativa
Md|NP_001292812.1	IIIe	Malus domestica
Md|XP_008348502.1	IIIe	Malus domestica
Md|XP_008353703.1	IIIe	Malus domestica
Md|XP_008362954.1	IIIe	Malus domestica
Md|XP_008393869.1	IIIe	Malus domestica
Mt|XP_003588384.1	IIIe	Medicago truncatula
Mt|XP_003597699.1	IIIe	Medicago truncatula
Mt|XP_003626994.1	IIIe	Medicago truncatula
Mt|XP_003630740.2	IIIe	Medicago truncatula
Mt|XP_013453145.1	IIIe	Medicago truncatula
Mt|XP_013453147.1	IIIe	Medicago truncatula
Mt|XP_013462028.1	IIIe	Medicago truncatula
Nt|XP_016440909.1	IIIe	Nicotiana tabacum
Nt|XP_016462516.1	IIIe	Nicotiana tabacum
Nt|XP_016468873.1	IIIe	Nicotiana tabacum
Nt|XP_016474916.1	IIIe	Nicotiana tabacum
Nt|XP_016483203.1	IIIe	Nicotiana tabacum
Nt|XP_016486086.1	IIIe	Nicotiana tabacum
Nt|XP_016491288.1	IIIe	Nicotiana tabacum
Nt|XP_016493325.1	IIIe	Nicotiana tabacum
Nt|XP_016493944.1	IIIe	Nicotiana tabacum
Nt|XP_016496242.1	IIIe	Nicotiana tabacum
Nt|XP_016503578.1	IIIe	Nicotiana tabacum
Oe|XP_022842585.1	IIIe	Olea europaea var. sylvestris
Oe|XP_022843034.1	IIIe	Olea europaea var. sylvestris
Oe|XP_022856866.1	IIIe	Olea europaea var. sylvestris
Oe|XP_022858964.1	IIIe	Olea europaea var. sylvestris
Oe|XP_022865409.1	IIIe	Olea europaea var. sylvestris
Oe|XP_022865804.1	IIIe	Olea europaea var. sylvestris
Oe|XP_022868204.1	IIIe	Olea europaea var. sylvestris
Oe|XP_022883264.1	IIIe	Olea europaea var. sylvestris
Oe|XP_022893335.1	IIIe	Olea europaea var. sylvestris
Pt|XP_002298236.1	IIIe	Populus trichocarpa
Pt|XP_002303301.1	IIIe	Populus trichocarpa
Pt|XP_002324441.2	IIIe	Populus trichocarpa
Pt|XP_002324799.1	IIIe	Populus trichocarpa
Pt|XP_006381752.1	IIIe	Populus trichocarpa
Pt|XP_006382048.2	IIIe	Populus trichocarpa
Pt|XP_024459367.1	IIIe	Populus trichocarpa
Si|XP_011072408.1	IIIe	Sesamum indicum
Si|XP_011078266.1	IIIe	Sesamum indicum
Si|XP_011081645.1	IIIe	Sesamum indicum
Si|XP_011091185.1	IIIe	Sesamum indicum
Si|XP_011093630.1	IIIe	Sesamum indicum
St|XP_006340419.2	IIIe	Solanum tuberosum
St|XP_006343055.1	IIIe	Solanum tuberosum
St|XP_006356143.1	IIIe	Solanum tuberosum
St|XP_006359467.1	IIIe	Solanum tuberosum
St|XP_006359762.1	IIIe	Solanum tuberosum
St|XP_015166849.1	IIIe	Solanum tuberosum
Vv|XP_002278906.1	IIIe	Vitis vinifera
Vv|XP_002280555.2	IIIe	Vitis vinifera
Vv|XP_002283864.1	IIIe	Vitis vinifera

## Sheet: Table S3
Table S3. Number of CBF-like and CBF/DREB1 genes for each species shown in the phylogenetic trees in Fig. 1 and Fig. 2
Species	Common.Name	Number of CBF-like genes	Number of CBF/DREB1 genes (IIIc)	Total number of genes in genome
Malus domestica	Apple	26	5	47825
Capsicum annuum	Chili Peppers	19	6	31108
Medicago truncatula	Medicago	34	17	50445
Ipomoea nil	Morning glory	25	7	35152
Sesamum indicum	Sesame	19	6	23989
Arabidopsis thaliana	Arabidopsis	22	6	27445
Erythranthe guttata	Monkey flower	22	8	27236
Vitis vinifera	Wine grape	21	5	25678
Hevea brasiliensis	Rubber Tree	30	9	35184
Solanum tuberosum	Potato	25	8	28328
Nicotiana tabacum	Tobacco	55	21	61529
Olea europaea var. sylvestris	Olive	36	8	40042
Eucalyptus grandis	Eucalyptus	33	16	35934
Daucus carota subsp. Sativus	Carrot	33	13	32433
Gossypium hirsutum	Cotton	65	12	62154
Helianthus annuus	Sunflower	61	16	58230
Lactuca sativa	Lettuce	40	14	37826
Cucumis sativus	Cucumber	20	4	18741
Populus trichocarpa	Cottonwood	34	6	31544
Cynara cardunculus var. scolymus	Artichoke	32	11	26327

## Sheet: Table S4
Table S4. Ka/Ks ratios for pairwise comparison among the LsCBF and AtCBF genes
Pairwise comparison among the 14 LsCBF genes
Gene1	Gene2	Length (bp)	Ka	Ks	Ka/Ks	P-Value (Fisher's exact test)
LsCBF3	LsCBF2	564	0.259344	3.82824	0.067745	<1.0E-80
LsCBF2	LsCBF1	543	0.252913	3.43299	0.0736713	<1.0E-80
LsCBF3	LsCBF1	582	0.314508	3.74653	0.0839466	<1.0E-80
LsCBF1	LsCBF11	588	0.218605	2.5425	0.0859802	<1.0E-80
LsCBF1	LsCBF13	588	0.233445	2.70622	0.0862625	<1.0E-80
LsCBF1	LsCBF12	588	0.213646	2.42328	0.088164	<1.0E-80
LsCBF1	LsCBF8	588	0.256299	2.89893	0.0884114	<1.0E-80
LsCBF1	LsCBF7	591	0.250752	2.8223	0.0888466	<1.0E-80
LsCBF3	LsCBF4	657	0.339198	3.77246	0.0899142	<1.0E-80
LsCBF2	LsCBF4	558	0.307139	3.38294	0.0907904	<1.0E-80
LsCBF2	LsCBF9	552	0.3082	3.2845	0.0938347	<1.0E-80
LsCBF2	LsCBF8	552	0.308125	3.27348	0.0941276	<1.0E-80
LsCBF2	LsCBF12	549	0.316162	3.35682	0.0941848	<1.0E-80
LsCBF2	LsCBF14	555	0.312187	3.23334	0.0965523	<1.0E-80
LsCBF2	LsCBF10	555	0.32114	3.27639	0.0980163	<1.0E-80
LsCBF2	LsCBF5	561	0.320827	3.23884	0.0990563	<1.0E-80
LsCBF2	LsCBF11	552	0.322615	3.24667	0.099368	<1.0E-80
LsCBF3	LsCBF12	642	0.35657	3.50448	0.101747	<1.0E-80
LsCBF1	LsCBF10	588	0.249813	2.44147	0.10232	<1.0E-80
LsCBF2	LsCBF13	549	0.338264	3.27215	0.103377	<1.0E-80
LsCBF1	LsCBF9	588	0.249603	2.41377	0.103408	<1.0E-80
LsCBF2	LsCBF6	561	0.332829	3.19421	0.104198	<1.0E-80
LsCBF3	LsCBF11	621	0.361285	3.39244	0.106497	<1.0E-80
LsCBF3	LsCBF13	636	0.376744	3.45833	0.108938	<1.0E-80
LsCBF2	LsCBF7	564	0.342976	3.07934	0.11138	<1.0E-80
LsCBF3	LsCBF7	636	0.393133	3.22687	0.121831	<1.0E-80
LsCBF3	LsCBF10	645	0.412629	3.27767	0.125891	<1.0E-80
LsCBF3	LsCBF9	645	0.413141	3.23879	0.12756	<1.0E-80
LsCBF3	LsCBF8	645	0.420271	3.19694	0.13146	<1.0E-80
LsCBF3	LsCBF14	633	0.42058	3.13746	0.134051	<1.0E-80
LsCBF3	LsCBF6	657	0.419684	3.11775	0.134611	<1.0E-80
LsCBF3	LsCBF5	657	0.441062	2.99736	0.14715	<1.0E-80
LsCBF1	LsCBF6	588	0.236469	2.00258	0.118082	1.6722e-80
LsCBF1	LsCBF5	588	0.225593	2.01295	0.112071	1.10256e-75
LsCBF1	LsCBF14	588	0.269886	1.81623	0.148597	1.09052e-67
LsCBF1	LsCBF4	588	0.164395	1.71606	0.0957979	2.03636e-67
LsCBF4	LsCBF13	660	0.314954	1.35845	0.231848	3.63802e-41
LsCBF4	LsCBF12	660	0.300075	1.2698	0.236317	1.18852e-38
LsCBF4	LsCBF7	642	0.246008	0.892461	0.275651	6.01125e-24
LsCBF4	LsCBF9	657	0.299245	0.967893	0.309172	2.84703e-23
LsCBF4	LsCBF8	657	0.302373	0.957054	0.315941	1.01073e-22
LsCBF14	LsCBF11	630	0.182431	0.748219	0.243821	5.70214e-22
LsCBF4	LsCBF10	657	0.293341	0.909838	0.32241	6.3112e-21
LsCBF4	LsCBF11	630	0.265944	0.877414	0.3031	2.31451e-20
LsCBF12	LsCBF7	633	0.15582	0.642859	0.242387	1.40388e-19
LsCBF13	LsCBF7	633	0.175209	0.676454	0.259011	2.42193e-19
LsCBF4	LsCBF6	654	0.247402	0.790535	0.312955	2.67701e-19
LsCBF12	LsCBF11	627	0.0511802	0.397933	0.128615	1.51956e-18
LsCBF14	LsCBF7	636	0.208134	0.703264	0.295955	1.9129e-18
LsCBF14	LsCBF10	642	0.18764	0.662075	0.283412	1.33393e-17
LsCBF13	LsCBF11	627	0.0663109	0.416578	0.15918	2.2054e-17
LsCBF4	LsCBF5	663	0.270916	0.779784	0.347425	4.38539e-17
LsCBF14	LsCBF8	642	0.194767	0.657262	0.29633	5.12246e-17
LsCBF14	LsCBF9	642	0.189141	0.639153	0.295925	7.69142e-17
LsCBF8	LsCBF7	636	0.164743	0.593571	0.277546	1.52849e-16
LsCBF11	LsCBF7	630	0.16285	0.577691	0.281899	7.43103e-16
LsCBF4	LsCBF14	630	0.273295	0.772291	0.353876	1.20864e-15
LsCBF6	LsCBF9	660	0.178167	0.581508	0.306387	1.69591e-15
LsCBF9	LsCBF7	636	0.155785	0.554656	0.280867	2.43866e-15
LsCBF12	LsCBF10	657	0.100874	0.437076	0.230794	3.09395e-15
LsCBF5	LsCBF8	660	0.174882	0.569605	0.307024	3.99969e-15
LsCBF5	LsCBF9	660	0.169045	0.557138	0.303416	7.12283e-15
LsCBF6	LsCBF8	660	0.184403	0.592367	0.311299	8.26852e-15
LsCBF13	LsCBF10	657	0.11695	0.462539	0.252844	1.1341e-14
LsCBF5	LsCBF10	660	0.167677	0.518842	0.323175	2.26647e-13
LsCBF6	LsCBF10	660	0.180562	0.547524	0.329779	2.32566e-13
LsCBF12	LsCBF8	657	0.109034	0.42548	0.256261	2.68383e-13
LsCBF10	LsCBF7	636	0.159172	0.522664	0.30454	3.38347e-13
LsCBF12	LsCBF9	657	0.100847	0.408125	0.247097	4.1722e-13
LsCBF13	LsCBF8	657	0.122655	0.450838	0.272059	4.36307e-13
LsCBF13	LsCBF9	657	0.116891	0.431635	0.270811	1.20575e-12
LsCBF13	LsCBF14	639	0.17407	0.528279	0.329504	3.67619e-12
LsCBF6	LsCBF11	630	0.154418	0.49165	0.314082	4.02152e-12
LsCBF5	LsCBF14	642	0.212709	0.576656	0.368867	9.35814e-12
LsCBF12	LsCBF14	639	0.162092	0.490445	0.330501	1.86357e-11
LsCBF6	LsCBF5	666	0.0398054	0.226647	0.175628	4.30581e-11
LsCBF6	LsCBF14	642	0.20925	0.552655	0.378627	1.03064e-10
LsCBF11	LsCBF9	630	0.0868088	0.33717	0.257463	1.57712e-10
LsCBF6	LsCBF7	642	0.174567	0.48589	0.359273	1.6209e-10
LsCBF11	LsCBF8	630	0.0944446	0.347961	0.271423	2.35302e-10
LsCBF6	LsCBF12	657	0.154215	0.434771	0.354703	5.86767e-10
LsCBF5	LsCBF11	630	0.158676	0.451186	0.351686	7.83321e-10
LsCBF6	LsCBF13	657	0.172135	0.459002	0.37502	9.48495e-10
LsCBF10	LsCBF11	630	0.0826874	0.299248	0.276317	4.59213e-09
LsCBF5	LsCBF7	642	0.172817	0.436999	0.395462	1.36817e-08
LsCBF5	LsCBF12	657	0.158243	0.344738	0.459023	7.13426e-06
LsCBF5	LsCBF13	657	0.174667	0.354652	0.492501	5.67475e-05
LsCBF10	LsCBF8	660	0.0169663	0.0779028	0.217788	0.000246333
LsCBF10	LsCBF9	660	0.0173657	0.0551606	0.314821	0.00632432
LsCBF12	LsCBF13	666	0.0137505	0.0269692	0.509858	0.122461
LsCBF9	LsCBF8	660	0.00861472	0.0178942	0.481426	0.290632
Pairwise comparison between the 14 LsCBF genes and the 6 AtCBF genes
Gene1	Gene2	Length (bp)	Ka	Ks	Ka/Ks	P-Value (Fisher's exact test)
LsCBF1	AtDDF1	540	0.355089	3.20151	0.110913	<1.0E-80
LsCBF1	AtDDF2	537	0.3742	3.07038	0.121874	<1.0E-80
LsCBF1	AtCBF2	585	0.311604	3.62122	0.0860493	<1.0E-80
LsCBF1	AtCBF3	588	0.275645	3.28188	0.0839901	<1.0E-80
LsCBF1	AtCBF1	585	0.295556	3.22564	0.0916269	<1.0E-80
LsCBF1	AtCBF4	582	0.272428	3.48899	0.0780822	<1.0E-80
LsCBF2	AtDDF1	612	0.435099	2.80967	0.154858	<1.0E-80
LsCBF2	AtDDF2	543	0.432998	2.76414	0.156648	<1.0E-80
LsCBF2	AtCBF2	591	0.380585	3.08532	0.123353	<1.0E-80
LsCBF2	AtCBF3	591	0.325266	3.14986	0.103264	<1.0E-80
LsCBF2	AtCBF1	591	0.3638	3.03015	0.12006	<1.0E-80
LsCBF2	AtCBF4	606	0.354007	3.44417	0.102784	<1.0E-80
LsCBF13	AtDDF1	543	0.460005	2.82644	0.162751	<1.0E-80
LsCBF13	AtDDF2	534	0.452681	2.86978	0.157741	<1.0E-80
LsCBF13	AtCBF2	600	0.399123	3.06008	0.130429	<1.0E-80
LsCBF13	AtCBF3	603	0.373484	3.09652	0.120614	<1.0E-80
LsCBF13	AtCBF1	597	0.367062	3.12984	0.117278	<1.0E-80
LsCBF13	AtCBF4	615	0.393029	3.20119	0.122776	<1.0E-80
LsCBF14	AtDDF1	549	0.42327	2.82143	0.15002	<1.0E-80
LsCBF14	AtDDF2	534	0.401334	2.8797	0.139367	<1.0E-80
LsCBF14	AtCBF2	606	0.428661	3.00371	0.14271	<1.0E-80
LsCBF14	AtCBF3	606	0.396582	3.04166	0.130383	<1.0E-80
LsCBF14	AtCBF1	597	0.398297	3.07118	0.129689	<1.0E-80
LsCBF14	AtCBF4	612	0.409551	3.07187	0.133323	<1.0E-80
LsCBF3	AtDDF1	558	0.314806	3.53298	0.0891051	<1.0E-80
LsCBF3	AtDDF2	525	0.327316	3.60245	0.0908595	<1.0E-80
LsCBF3	AtCBF2	618	0.342101	3.43717	0.0995299	<1.0E-80
LsCBF3	AtCBF3	618	0.313652	3.52738	0.0889195	<1.0E-80
LsCBF3	AtCBF1	612	0.325668	3.49558	0.0931657	<1.0E-80
LsCBF3	AtCBF4	630	0.329827	3.79918	0.0868153	<1.0E-80
LsCBF4	AtDDF1	555	0.398277	3.4439	0.115647	<1.0E-80
LsCBF4	AtDDF2	540	0.406285	3.06736	0.132454	<1.0E-80
LsCBF4	AtCBF2	609	0.327865	3.34647	0.0979734	<1.0E-80
LsCBF4	AtCBF3	612	0.30721	3.32771	0.0923188	<1.0E-80
LsCBF4	AtCBF1	600	0.303301	3.32106	0.0913268	<1.0E-80
LsCBF4	AtCBF4	615	0.330475	3.53109	0.0935902	<1.0E-80
LsCBF6	AtDDF1	555	0.419001	2.8282	0.148151	<1.0E-80
LsCBF6	AtDDF2	534	0.386992	2.95992	0.130744	<1.0E-80
LsCBF6	AtCBF2	612	0.364814	3.14938	0.115837	<1.0E-80
LsCBF6	AtCBF3	615	0.341729	3.18754	0.107208	<1.0E-80
LsCBF6	AtCBF1	603	0.354865	3.09983	0.114479	<1.0E-80
LsCBF6	AtCBF4	615	0.344417	3.33906	0.103148	<1.0E-80
LsCBF5	AtDDF1	555	0.409867	2.86609	0.143005	<1.0E-80
LsCBF5	AtDDF2	534	0.394416	2.93437	0.134413	<1.0E-80
LsCBF5	AtCBF2	612	0.377699	3.07901	0.122669	<1.0E-80
LsCBF5	AtCBF3	615	0.356194	3.1345	0.113637	<1.0E-80
LsCBF5	AtCBF1	603	0.371029	3.0318	0.122379	<1.0E-80
LsCBF5	AtCBF4	615	0.338033	3.18289	0.106203	<1.0E-80
LsCBF7	AtDDF1	561	0.514333	2.75527	0.186673	<1.0E-80
LsCBF7	AtDDF2	540	0.42587	3.01795	0.141112	<1.0E-80
LsCBF7	AtCBF2	615	0.36878	2.97596	0.12392	<1.0E-80
LsCBF7	AtCBF3	618	0.348772	3.02012	0.115483	<1.0E-80
LsCBF7	AtCBF1	606	0.364774	2.98573	0.122172	<1.0E-80
LsCBF7	AtCBF4	621	0.370972	3.11742	0.119	<1.0E-80
LsCBF12	AtDDF1	546	0.429473	2.89571	0.148314	<1.0E-80
LsCBF12	AtDDF2	534	0.413489	2.98679	0.138439	<1.0E-80
LsCBF12	AtCBF2	603	0.384374	3.10227	0.123901	<1.0E-80
LsCBF12	AtCBF3	606	0.346772	3.15548	0.109895	<1.0E-80
LsCBF12	AtCBF1	594	0.316656	3.27313	0.0967441	<1.0E-80
LsCBF12	AtCBF4	609	0.357975	3.33167	0.107446	<1.0E-80
LsCBF11	AtDDF1	549	0.440302	2.81223	0.156567	<1.0E-80
LsCBF11	AtDDF2	534	0.391446	2.96587	0.131984	<1.0E-80
LsCBF11	AtCBF2	606	0.415542	3.23762	0.128348	<1.0E-80
LsCBF11	AtCBF3	609	0.376946	2.96789	0.127008	<1.0E-80
LsCBF11	AtCBF1	597	0.393027	3.20122	0.122774	<1.0E-80
LsCBF11	AtCBF4	612	0.361944	3.22264	0.112313	<1.0E-80
LsCBF10	AtDDF1	549	0.464027	2.71364	0.170998	<1.0E-80
LsCBF10	AtDDF2	534	0.42587	2.83502	0.150217	<1.0E-80
LsCBF10	AtCBF2	606	0.403127	2.95455	0.136443	<1.0E-80
LsCBF10	AtCBF3	609	0.363936	3.03345	0.119974	<1.0E-80
LsCBF10	AtCBF1	597	0.372178	2.99595	0.124227	<1.0E-80
LsCBF10	AtCBF4	612	0.329859	3.34834	0.0985142	<1.0E-80
LsCBF9	AtDDF1	549	0.453684	2.72194	0.166676	<1.0E-80
LsCBF9	AtDDF2	534	0.423099	2.80037	0.151087	<1.0E-80
LsCBF9	AtCBF2	606	0.412555	2.86192	0.144153	<1.0E-80
LsCBF9	AtCBF3	609	0.365096	2.96204	0.123258	<1.0E-80
LsCBF9	AtCBF1	597	0.393922	2.89149	0.136235	<1.0E-80
LsCBF9	AtCBF4	612	0.340406	3.25667	0.104526	<1.0E-80
LsCBF8	AtDDF1	549	0.461824	2.69413	0.171419	<1.0E-80
LsCBF8	AtDDF2	534	0.431033	2.77184	0.155504	<1.0E-80
LsCBF8	AtCBF2	606	0.421948	2.84051	0.148547	<1.0E-80
LsCBF8	AtCBF3	609	0.376639	2.92601	0.128721	<1.0E-80
LsCBF8	AtCBF1	597	0.40309	2.87139	0.140382	<1.0E-80
LsCBF8	AtCBF4	612	0.345456	3.26473	0.105814	<1.0E-80

## Sheet: Table S5
Table S5. COR genes including the 14 LsCBF genes with log2 fold-change (logFC) >1 and FDR = 0.01
aThe 14 lettuce CBF/DREB1 genes are annotated as LsCBF1-14
ID	aDescription	4h.logFC	24h.logFC	7d.logFC	4h.FDR	24h.FDR	7d.FDR	Group in Fig. 7
Ls0g10080.1	NA	-0.522	0.548	1.7	0.00094	0.00023	0	G3
Ls0g10840.1	NA	1.247	0.823	0.26	0	0.0001	0.19251	G1
Ls0g11501.3	Glycerophosphodiester phosphodiesterase GDPD2	-0.231	-1.554	-2.645	0.62592	0.00017	0	G6
Ls0g11900.1	Glyceraldehyde-3-phosphate dehydrogenase cytosolic	-0.207	0.551	2.352	0.65618	0.09388	0	G3
Ls0g11921.3	Prohibitin-3 mitochondrial	-0.057	0.698	1.594	0.75828	0	0	G3
Ls0g1200.1	Protein FD	-0.819	-1.235	-0.34	0.00124	0	0.12219	G5
Ls0g12040.1	Putative ankyrin repeat protein RF_0381	-0.421	-1.188	-0.775	0.03794	0	8e-05	G5
Ls0g12421.1	NA	3.511	1.881	0.72	0	0.00199	0.26267	G1
Ls0g12501.1	WAT1-related protein At3g28050	-0.169	-1.929	-0.688	0.81378	0.00055	0.15353	G5
Ls0g13160.2	Dammarenediol II synthase	0.143	-1.256	-2.679	0.86106	0.02216	3e-05	G6
Ls0g13280.1	NA	6.491	6.543	5.473	0.0016	0.00065	0.00762	G4
Ls0g1360.2	Probably inactive leucine-rich repeat receptor-like protein kinase At5g48380	2.527	2.032	0.572	4e-05	0.00031	0.32972	G1
Ls0g13600.1	Protein LURP-one-related 15	1.761	1.993	0.421	0.01126	0.00213	0.53999	G2
Ls0g13881.2	RRP15-like protein	0.354	1.208	1.154	0.02765	0	0	G3
Ls0g13981.1	NA	3.36	2.171	2.81	0.00947	0.11685	0.02107	G4
Ls0g14521.3	Omega-hydroxypalmitate O-feruloyl transferase	-0.31	-1.941	-1.837	0.42312	0	0	G6
Ls0g14701.3	Endoribonuclease Dicer homolog 2	-0.02	-0.978	-1.159	0.95846	0	0	G6
Ls0g14820.3	ER membrane protein complex subunit 10	0.029	0.563	1.01	0.85178	0	0	G3
Ls0g14861.3	Caffeic acid 3-O-methyltransferase	1.675	0.375	0.01	0	0.0918	0.9788	G1
Ls0g15241.3	NA	0.254	1.189	0.354	0.00803	0	0.00012	G2
Ls0g15901.3	Transcription factor MYB35	-0.481	-1.623	-1.132	0.35874	0.00092	0.01113	G5
Ls0g15960.1	Pathogenesis-related protein 5	-0.304	-0.485	-1.323	0.34882	0.07869	2e-05	G6
Ls0g16380.1	Receptor-like protein kinase FERONIA	-0.69	-1.086	-0.708	0.03438	0.00054	0.01455	G5
Ls0g16580.1	Peroxidase 63	-0.582	-1.365	-0.177	0.00443	0	0.34342	G5
Ls0g16941.1	Trihelix transcription factor PTL	-0.978	-1.058	-1.525	0.00775	0.00203	3e-05	G5
Ls0g17741.1	Endoglucanase 9	-0.629	-1.317	-1.128	0.01098	0	1e-05	G5
Ls0g17841.1	Protein DOWNY MILDEW RESISTANCE 6	1.46	1.384	-0.47	7e-05	6e-05	0.16349	G1
Ls0g18240.2	GDSL esterase/lipase At5g14450	0.482	-0.471	-2.472	0.33691	0.30831	2e-05	G6
Ls0g18380.2	Endoribonuclease Dicer homolog 2	-0.542	-1.229	-0.466	0.03627	1e-05	0.04052	G5
Ls0g18520.1	NA	0.497	0.538	1.348	0.07951	0.03392	0	G3
Ls0g19261.2	1-aminocyclopropane-1-carboxylate oxidase homolog 1	-0.325	-0.32	-2.779	0.28981	0.2347	0	G6
Ls0g19321.2	Carbonic anhydrase	-0.035	-0.287	-1.701	0.85227	0.0176	0	G6
Ls0g19560.3	Polyribonucleotide nucleotidyltransferase 2 mitochondrial	-0.093	1.061	0.939	0.62902	0	0	G3
Ls0g19580.2	Chaperone protein dnaJ C76 chloroplastic	-0.104	1.367	0.504	0.8079	1e-05	0.07003	G2
Ls0g20660.1	Protein NUCLEAR FUSION DEFECTIVE 4	-0.556	-1.155	-0.96	0.00037	0	0	G5
Ls0g21060.1	NA	2.194	2.03	0.541	0	0	0.04885	G2
Ls0g21761.3	BAG family molecular chaperone regulator 2	1.275	-0.717	0.681	0.00353	0.10728	0.08524	G1
Ls0g22580.3	NA	0.242	1.29	0.781	0.20266	0	1e-05	G2
Ls0g22980.3	Protein STRUBBELIG-RECEPTOR FAMILY 8	0.267	1.265	0.912	0.08412	0	0	G2
Ls0g23901.1	Probable protein S-acyltransferase 7	-0.817	-0.992	-1.018	0.00075	3e-05	2e-05	G5
Ls0g24441.1	Premnaspirodiene oxygenase	1.02	3.492	1.153	0.00197	0	0.00018	G2
Ls0g2501.1	NA	-0.819	-2.427	-2.292	0.19653	0.00022	0.00028	G5
Ls0g25401.2	Ankyrin repeat-containing protein ITN1	-0.232	-1.118	-1.419	0.69933	0.01524	0.00235	G6
Ls0g27560.1	Pentatricopeptide repeat-containing protein At1g63130 mitochondrial	-0.334	-1.194	0.026	0.44884	0.00202	0.9579	G5
Ls0g2801.1	NA	-0.889	-1.214	-1.507	0.00379	7e-05	0	G5
Ls0g28220.1	Monodehydroascorbate reductase 4 peroxisomal	-0.307	-0.657	-1.069	0.27454	0.00747	5e-05	G6
Ls0g29200.1	NA	-1.011	-1.412	-1.87	0.10671	0.01392	0.00158	G5
Ls0g29401.1	F-box/kelch-repeat protein At3g23880	0.355	-1.873	-2.579	0.55883	0.0005	1e-05	G6
Ls0g29780.3	Protein phosphatase inhibitor 2	-0.27	-1.373	-1.216	0.57081	0.00083	0.00193	G5
Ls0g29801.1	NA	7.751	7.274	6.441	0	0	0	G4
Ls0g29861.1	NA	9.587	8.32	8.477	0	0	0	G4
Ls0g29881.1	NA	9.719	8.968	8.785	0	0	0	G4
Ls0g300.1	Ethylene-responsive transcription factor 1B	-0.918	-2.68	-1.838	0.00305	0	0	G5
Ls0g30021.3	Uncharacterized protein At3g27210	0.758	1.008	0.125	3e-05	0	0.44779	G2
Ls0g30740.1	Succinate dehydrogenase [ubiquinone] iron-sulfur subunit 2 mitochondrial	1.315	1.212	0.53	0	0	0.00247	G2
Ls0g31780.1	Ras-related protein RABA5a	-0.524	-1.026	-0.197	0.04347	7e-05	0.3996	G5
Ls0g32100.1	Probable galactinol--sucrose galactosyltransferase 5	1.205	2.139	1.36	0	0	0	G4
Ls0g32461.2	Pentatricopeptide repeat-containing protein At5g64320 mitochondrial	0.436	0.549	1.034	0.23457	0.08291	0.00094	G3
Ls0g32660.2	Stress-related protein	-0.929	-0.979	-1.442	0.09711	0.05095	0.00491	G5
Ls0g33481.1	NA	1.606	2.255	2.366	0.00044	0	0	G4
Ls0g33740.1	TBC1 domain family member 15	-0.141	-1.363	-2.001	0.84061	0.00443	9e-05	G6
Ls0g34220.1	NA	4.272	4.178	2.766	0	0	0	G4
Ls0g3541.1	Xyloglucan glycosyltransferase 4	-0.081	-1.589	-1.074	0.66712	0	0	G5
Ls0g36121.1	Receptor-like protein EIX2	0.379	-1.477	-3.233	0.70328	0.08262	0.00169	G6
Ls0g36620.2	Receptor-like protein EIX1	1.513	0.75	1.106	4e-05	0.0188	0.00065	G4
Ls0g37121.3	Auxin-responsive protein SAUR41	-0.125	-1.011	-0.246	0.79781	0.00429	0.47243	G5
Ls0g37161.1	Transmembrane 9 superfamily member 4	-0.185	-1.462	-0.802	0.63763	2e-05	0.00768	G5
Ls0g37261.1	Probable CCR4-associated factor 1 homolog 11	2.163	0.469	-0.555	0	0.02171	0.00819	G1
Ls0g37340.2	Receptor-like protein kinase HERK 1	-0.594	-1.491	-0.8	0.05878	1e-05	0.00482	G5
Ls0g37521.1	Ubiquitin carboxyl-terminal hydrolase 13	0.614	0.445	1.08	0.1271	0.22948	0.00202	G3
Ls0g37721.1	Histone H2B	0.052	-1.163	-0.727	0.84471	0	8e-05	G5
Ls0g38960.1	Cinnamoyl-CoA reductase-like SNL6	1.476	1.662	0.627	0	0	0.01003	G2
Ls0g38980.1	Cinnamoyl-CoA reductase-like SNL6	2.725	2.357	1.35	0	0	2e-05	G4
Ls0g39260.1	Cold shock protein 1	0.45	1.145	1.194	0.00436	0	0	G3
Ls0g39321.2	Serine carboxypeptidase-like 18	-0.436	-1.091	-1.703	0.24093	0.0014	1e-05	G6
Ls0g39381.1	Probable dual-specificity RNA methyltransferase RlmN	-2.333	-3.618	-1.321	0.00012	0	0.00511	NA
Ls0g40701.1	UPF0481 protein At3g47200	0.176	0.675	-2.794	0.86962	0.32899	0.0011	G6
Ls0g41681.1	Ethylene-responsive transcription factor RAP2-12	0.577	1.08	0.143	3e-05	0	0.23003	G2
Ls0g4181.1	O-acyltransferase WSD1	0.367	1.472	0.197	0.03185	0	0.20082	G2
Ls0g42100.1	NA	-0.344	1.107	0.176	0.02692	0	0.20522	G2
Ls0g42660.1	ABC transporter C family member 3	-0.809	-1.201	-0.332	0.06449	0.00386	0.38589	G5
Ls0g42720.3	RING-H2 finger protein ATL28	3.773	0.685	2.682	0.00109	0.67448	0.01543	G1
Ls0g4301.1	U-box domain-containing protein 26	1.108	0.179	-0.107	0.00048	0.58218	0.7482	G1
Ls0g43420.1	Putative disease resistance RPP13-like protein 1	-1.043	-1.327	-1.054	0.02245	0.00206	0.01	G5
Ls0g43580.1	NA	2.103	1.773	0.76	0.00035	0.00113	0.1637	G4
Ls0g45940.1	WD repeat-containing protein PCN	0.472	0.623	1.114	0.00016	0	0	G3
Ls0g45961.1	Nudix hydrolase 17 mitochondrial	4.442	3.792	2.111	0	0	0	G4
Ls0g46081.1	Mitochondrial phosphate carrier protein 1 mitochondrial	0.808	1.562	0.873	0.16277	0.00165	0.07529	G2
Ls0g47300.1	Beta-14-mannosyl-glycoprotein 4-beta-N-acetylglucosaminyltransferase	-0.186	-1.155	-0.863	0.50463	1e-05	0.00026	G5
Ls0g5501.1	B-box domain protein 31	1.615	1.357	1.221	0	0	0	G4
Ls0g6400.1	Polyphenol oxidase A1 chloroplastic	1.641	6.102	8.1	0.00401	0	0	G3
Ls0g661.1	Thioredoxin-like protein CDSP32 chloroplastic	0.293	-0.523	-1.496	0.02266	4e-05	0	G6
Ls0g7481.1	Pentatricopeptide repeat-containing protein At2g27610	0.611	0.497	1.088	0.20526	0.25348	0.00685	G3
Ls0g7581.3	Probable ubiquitin-conjugating enzyme E2 26	-0.274	-1.22	-0.542	0.53373	0.00109	0.11461	G5
Ls0g761.6	RNA pseudouridine synthase 2 chloroplastic	-0.047	0.692	1.46	0.9054	0.00274	0	G3
Ls0g8000.1	Defensin-like protein	5.415	4.942	5.656	0.00629	0.00965	0.00136	G4
Ls0g8100.1	NA	1.412	2.962	1.312	0.17805	0.0004	0.14412	G2
Ls0g8180.1	Cytosolic Fe-S cluster assembly factor NBP35	0.44	1.09	0.902	0.00139	0	0	G2
Ls0g8301.1	Beta-caryophyllene synthase	-0.118	1.36	0.001	0.84504	0.00068	1	G2
Ls0g8520.1	TLC domain-containing protein At5g14285	-0.648	-1.516	-1.12	0.06865	4e-05	0.00077	G5
Ls0g8541.2	Lysine histidine transporter 1	1.145	0.614	0.88	0.00775	0.12625	0.02248	G4
Ls0g860.1	Expansin-A1	-0.534	-1.585	-1.554	0.00902	0	0	G6
Ls0g9181.1	ATP-dependent Clp protease adapter protein ClpS	0.923	1.292	1.855	1e-05	0	0	G4
Ls0g9740.1	Uncharacterized calcium-binding protein At1g02270	1.517	0.846	0.186	0	3e-05	0.33091	G1
Ls0g9841.1	NA	0.437	0.106	1.437	0.35311	0.83055	0.00019	G3
Ls1g10061.1	Photosystem I reaction center subunit N chloroplastic	-0.203	-0.413	-1.449	0.13967	0.00109	0	G6
Ls1g101001.1	Putative disease resistance RPP13-like protein 1	-1.124	-0.973	-1.017	1e-05	3e-05	1e-05	G5
Ls1g101021.4	TMV resistance protein N	-0.194	-0.944	-1.086	0.48451	0.00011	1e-05	G6
Ls1g101181.3	NA	1.313	0.737	-0.678	0.00159	0.05819	0.11061	G1
Ls1g101960.1	Disease resistance protein RML1B	-1.495	-2.455	-4.026	0.13733	0.01461	0.00112	G6
Ls1g102000.1	TMV resistance protein N	-0.512	-0.639	-1.454	0.36252	0.18364	0.00383	G6
Ls1g102180.1	TMV resistance protein N	-0.826	-0.865	-1.54	0.15764	0.09549	0.00395	G6
Ls1g102320.1	EEF1A lysine methyltransferase 4	0.428	-0.952	-1.167	0.02894	1e-05	0	G6
Ls1g102541.1	Probable carboxylesterase 13	-0.399	-0.912	-1.363	0.34407	0.01299	0.00041	G6
Ls1g103040.1	Receptor-like protein EIX2	4.671	6.874	4.753	0	0	0	G4
Ls1g104440.1	Receptor-like protein kinase HERK 1	2.602	0.627	-0.173	0.00259	0.49643	0.87323	G1
Ls1g105021.1	Probable receptor-like protein kinase At5g59700	-0.744	-1.851	-2.422	0.31148	0.00748	0.00097	G6
Ls1g10521.1	Leucine-rich repeat receptor-like tyrosine-protein kinase PXC3	0.508	-0.377	-1.681	0.20361	0.31379	5e-05	G6
Ls1g105241.4	TMV resistance protein N	-0.24	-0.89	-1.274	0.46998	0.00165	3e-05	G6
Ls1g105380.1	NA	-1.234	-1.09	-0.85	0.0077	0.00907	0.03141	G5
Ls1g105541.1	Probable carboxylesterase 13	-0.112	-1.002	-0.376	0.63723	0	0.03332	G5
Ls1g105600.1	NA	1.161	0.19	-1.048	0	0.29444	0	NA
Ls1g105740.1	NA	-1.139	-0.762	-1.265	0	2e-05	0	G5
Ls1g106620.2	Sodium/calcium exchanger NCL	0.921	2.095	0.878	0.10431	9e-05	0.07657	G2
Ls1g106760.2	Protein DETOXIFICATION 42	0.323	0.783	1.115	0.30217	0.00301	4e-05	G3
Ls1g106860.1	Protein DETOXIFICATION 42	4.268	3.018	3.103	0.00071	0.00903	0.00631	G4
Ls1g10700.1	Transmembrane protein DDB_G0269096	0.932	-0.857	-1.765	0.00036	0.00047	0	G6
Ls1g107281.3	NA	-0.497	-0.879	-1.22	0.35048	0.05393	0.00771	G6
Ls1g107820.1	NA	-0.643	-1.739	-1.709	0.02679	0	0	G6
Ls1g108561.2	NA	-1.06	-2.211	-1.267	0.04071	7e-05	0.00652	G5
Ls1g109081.1	NA	-0.06	1.237	1.158	0.93045	0.00119	0.00184	G3
Ls1g109160.2	NA	-1.178	-1.762	-0.528	0.07954	0.00592	0.3511	G5
Ls1g109200.1	DNA damage-repair/toleration protein DRT100	-0.537	-1.529	-1.131	0.0172	0	0	G5
Ls1g109360.1	NADPH:quinone oxidoreductase	-0.605	-1.81	-1.129	0.22428	0.00028	0.00977	G5
Ls1g10961.1	NA	0.384	1.151	1.26	0.05463	0	0	G3
Ls1g109620.1	NA	-0.341	-3.225	-1.767	0.71049	0.00062	0.01661	G5
Ls1g109941.1	Myosin-2	1.321	-1.673	-0.776	0.00068	0.00025	0.04294	NA
Ls1g11001.1	Ribosomal RNA-processing protein 8	-0.015	0.912	1.229	0.98202	0.00017	0	G3
Ls1g110041.2	Transcription factor bHLH130	2.135	0.919	-0.123	0	0	0.45486	G1
Ls1g11080.2	ABC transporter A family member 7	1.441	2.044	0.702	0	0	0.00126	G2
Ls1g111380.1	Transcription termination factor MTERF2 chloroplastic	-0.587	-1.149	-0.617	0.00226	0	0.00056	G5
Ls1g111900.1	Transcription repressor OFP5	-1.708	-1.03	-3.179	0.02556	0.11547	0.00014	G6
Ls1g112160.3	Aquaporin NIP1-2	-1.102	-1.704	-1.058	4e-05	0	2e-05	G5
Ls1g11220.1	NA	3.069	1.634	2.151	0.00264	0.1249	0.02604	G4
Ls1g112601.1	MACPF domain-containing protein CAD1	1.641	1.037	0.322	0	0	0.04743	G1
Ls1g112881.2	GDSL esterase/lipase At5g45670	-1.705	-0.896	-0.641	0	0.00092	0.01212	G5
Ls1g113240.3	Probable glutathione S-transferase	-1.791	-2.754	-3.546	0.00783	0.00016	2e-05	G5
Ls1g113301.1	Zeatin O-glucosyltransferase	-0.834	-2.432	-1.475	0.01224	0	2e-05	G5
Ls1g11340.2	Polynucleotide 5-hydroxyl-kinase NOL9	0.429	1.304	1.323	0.07485	0	0	G3
Ls1g113980.2	NA	-0.192	-1.307	-0.656	0.69202	0.00086	0.06438	G5
Ls1g114441.1	Zeatin O-glucosyltransferase	0.221	0.741	1.436	0.80479	0.21073	0.00841	G3
Ls1g114540.1	Cysteine proteinase inhibitor 5	-0.186	-1.14	0.08	0.61149	0.00023	0.80223	G5
Ls1g114861.2	Protein LNK2	1.312	0.025	-0.307	1e-05	0.94911	0.23588	G1
Ls1g114920.1	Annexin-like protein RJ4	6.4	5.484	5.039	0.00048	0.00287	0.00697	G4
Ls1g115181.1	NA	1.061	0.703	0.922	0.00534	0.0478	0.00741	G4
Ls1g115380.2	NA	0.243	1.319	1.825	0.76796	0.01401	0.00065	G3
Ls1g115460.1	F-box protein At3g54460	-0.533	-1.139	-0.894	0.00221	0	0	G5
Ls1g115501.1	Two-component response regulator ORR9	0.903	-0.7	-1.081	4e-05	0.00065	0	G6
Ls1g115840.1	Aspartyl protease AED3	-0.082	1.75	0.681	0.65601	0	1e-05	G2
Ls1g117141.1	Feruloyl CoA ortho-hydroxylase 1	0.759	2.603	2.544	0.00089	0	0	G3
Ls1g11721.1	NA	3.117	0.543	-2.223	0.00025	0.59099	0.07157	G1
Ls1g117460.1	Phospholipase A1-IIgamma	-0.308	-0.445	-1.927	0.69343	0.47457	0.00287	G6
Ls1g1181.1	NA	-0.951	-2.341	-1.937	0.02235	0	1e-05	G5
Ls1g118241.1	NA	0.946	1.129	1.108	5e-05	0	0	G4
Ls1g118261.3	Protein LNK4	2.969	2.997	1.601	0	0	0	G4
Ls1g118280.2	Serine carboxypeptidase-like 18	0.936	2.604	1.877	0.0001	0	0	G2
Ls1g118520.1	Feruloyl CoA ortho-hydroxylase 1	-1.1	-2.61	-1.588	5e-05	0	0	G5
Ls1g119141.3	Serine carboxypeptidase-like 17	0.482	-0.352	-1.278	0.23313	0.35569	0.00098	NA
Ls1g119601.1	Protein DMP4	-0.485	-0.884	-1.359	0.23679	0.01481	0.00036	G6
Ls1g120340.1	Peroxidase 19	0.271	-0.441	-1.571	0.41456	0.1222	0	G6
Ls1g120420.4	GDSL esterase/lipase At5g45950	0.2	1.408	1.197	0.50246	0	0	G2
Ls1g120680.1	Protein IQ-DOMAIN 1	-0.261	-1.474	-1.526	0.51436	6e-05	3e-05	G6
Ls1g120761.1	NA	-0.85	-1.399	-0.463	0.01112	4e-05	0.11213	G5
Ls1g12081.1	NA	0.743	-1.213	-1.779	0.18588	0.02746	0.00204	G6
Ls1g12101.1	NA	1.446	0.822	-0.302	1e-05	0.00452	0.3162	G1
Ls1g121061.1	Cysteine-rich receptor-like protein kinase 25	1.911	2.263	0.038	0.00127	7e-05	0.96503	NA
Ls1g121421.1	Nuclear transport factor 2B	-0.222	-0.269	-1.044	0.34056	0.17775	0	G6
Ls1g122000.1	RNA pseudouridine synthase 6 chloroplastic	0.428	0.834	1.802	0.05849	0.0001	0	G3
Ls1g122121.1	Vacuolar protein 8	-0.548	-1.199	-0.925	0.12153	0.00041	0.00371	G5
Ls1g122540.1	G-type lectin S-receptor-like serine/threonine-protein kinase B120	-0.248	-1.041	-1.117	0.3659	5e-05	1e-05	G6
Ls1g122940.3	Vesicle-associated protein 4-2	1.654	0.354	0.187	0	0.06794	0.33992	G1
Ls1g123061.1	NA	0.926	3.885	3.329	0.0124	0	0	G2
Ls1g123241.1	Oxygen-evolving enhancer protein 3-2 chloroplastic	-0.229	-0.4	-1.093	0.02599	7e-05	0	G6
Ls1g123460.2	Cysteine-rich receptor-like protein kinase 25	2.133	1.168	0.181	5e-05	0.01399	0.746	G1
Ls1g123741.1	Palmitoyl-monogalactosyldiacylglycerol delta-7 desaturase chloroplastic	-0.837	-0.485	-1.228	0.0475	0.20347	0.00168	G6
Ls1g124100.1	Putative disease resistance protein At4g19050	-0.79	-1.697	-2.021	0.03763	2e-05	0	G6
Ls1g124140.1	NA	-1.388	-1.285	-0.79	0.00025	0.00025	0.01296	G5
Ls1g124180.1	Disease resistance RPP13-like protein 4	0.044	-0.904	-1.42	0.94081	0.00809	0.00011	G6
Ls1g124601.1	NA	-0.242	-0.728	-1.215	0.47984	0.01058	8e-05	G6
Ls1g124861.1	NA	4.349	4.674	3.328	0	0	0	G4
Ls1g124981.1	NA	1.18	0.473	0.635	0.00794	0.26976	0.11533	NA
Ls1g125120.1	Cysteine-rich repeat secretory protein 38	-0.377	-1.105	-2.292	0.60942	0.0657	0.00079	G6
Ls1g125261.1	Dammarenediol II synthase	-0.299	-0.429	-1.165	0.33268	0.10324	6e-05	G6
Ls1g125401.1	NA	-0.801	-1.572	-4.888	0.24554	0.01319	0	G6
Ls1g125781.1	Stem-specific protein TSJT1	-1.095	-2.159	-2.325	0.03614	6e-05	2e-05	G5
Ls1g125901.2	Cysteine-rich receptor-like protein kinase 25	1.416	1.986	-0.131	0	0	0.62599	NA
Ls1g125981.1	Ethylene-responsive transcription factor 4	3.483	0.56	-1.766	1e-05	0.4867	0.05103	G1
Ls1g126860.2	External alternative NAD(P)H-ubiquinone oxidoreductase B2 mitochondrial	0.236	0.757	1.735	0.60205	0.02602	0	G3
Ls1g126900.2	Transport inhibitor response 1-like protein Os04g0395600	-0.661	-0.73	-1.099	0	0	0	G5
Ls1g127501.1	Probable xyloglucan endotransglucosylase/hydrolase protein 8	-1.036	-1.474	-0.229	0	0	0.0652	G5
Ls1g127780.3	Stem-specific protein TSJT1	-1.316	-1.303	-2.054	0.02382	0.01415	0.0003	G5
Ls1g127981.1	NA	-0.317	0.156	1.088	0.27725	0.55815	2e-05	G3
Ls1g128160.3	Stem-specific protein TSJT1	-0.549	-1.658	-0.514	0.3001	0.00086	0.24833	G5
Ls1g128400.3	Squamosa promoter-binding protein 1	0.794	2.872	4.168	0.52497	0.00035	0	G3
Ls1g128420.3	Squamosa promoter-binding protein 1	1.451	4.092	2.82	0.12145	0	0.00032	G2
Ls1g128760.3	Soluble starch synthase 3 chloroplastic/amyloplastic	-0.329	-0.93	-1.445	0.04739	0	0	G6
Ls1g12900.2	Probable arabinosyltransferase ARAD1	0.271	3.002	0.905	0.72401	0	0.06782	G2
Ls1g129560.2	Chaperonin-like RBCX protein 1 chloroplastic	0.673	1.503	1.642	0.01082	0	0	G3
Ls1g129780.2	Peroxisomal membrane protein PMP22	-0.121	-0.663	-1.148	0.57935	0.00027	0	G6
Ls1g13001.1	DEAD-box ATP-dependent RNA helicase 5	0.438	0.847	1.039	0.00049	0	0	G3
Ls1g13321.1	Pentatricopeptide repeat-containing protein At1g74600 chloroplastic	-0.015	0.505	1.002	0.99242	0.17816	0.0049	G3
Ls1g13420.3	Glycine-rich RNA-binding protein 3 mitochondrial	-0.778	-1.252	-0.542	0.01114	5e-05	0.04294	G5
Ls1g13480.3	Uncharacterized mitochondrial carrier YMR166C	0.195	1.376	1.376	0.3033	0	0	G3
Ls1g13520.2	Target of rapamycin complex subunit wat1	-0.032	0.388	1.058	0.88089	0.00322	0	G3
Ls1g13620.1	UDP-glucose 6-dehydrogenase 5	-0.043	-0.15	-1.147	0.90933	0.53484	1e-05	G6
Ls1g13741.1	Heparanase-like protein 1	-0.216	-1.023	-0.338	0.15402	0	0.01071	G5
Ls1g13781.1	NA	-0.807	-1.259	-4.418	0.16223	0.01693	0	G6
Ls1g13880.1	Uncharacterized protein At2g39795 mitochondrial	-0.131	0.775	1.592	0.61715	0.00016	0	G3
Ls1g14020.3	Cyclic dof factor 3	1.706	0.815	-0.118	0	6e-05	0.56251	G1
Ls1g14281.1	Putative pentatricopeptide repeat-containing protein At1g74400	-0.288	0.711	1.159	0.67272	0.13142	0.00973	G3
Ls1g14320.1	Two-component response regulator-like PRR1	1.017	2.036	1.584	0.00011	0	0	G4
Ls1g14381.2	LON peptidase N-terminal domain and RING finger protein 1	0.822	1.44	0.993	2e-05	0	0	G4
Ls1g14641.1	Cytochrome P450 78A5	6.588	3.573	0	0.00065	0.12689	1	G1
Ls1g15201.1	Dirigent protein 23	1.941	1.554	0.884	0.00542	0.01688	0.18471	G4
Ls1g15221.1	Cytosolic sulfotransferase 15	0.634	-1.254	-2.003	0.16977	0.0045	4e-05	G6
Ls1g15581.1	H/ACA ribonucleoprotein complex subunit 2-like protein	0.233	0.75	1.162	0.1331	0	0	G3
Ls1g15621.1	NA	0.392	1.19	1.055	0.4433	0.00368	0.00826	G2
Ls1g15741.1	NA	-0.549	-1.207	-0.251	0.29365	0.0095	0.58544	G5
Ls1g15881.1	NA	1.166	0.491	0.265	0.00978	0.26326	0.55421	G1
Ls1g16001.3	RNA polymerase II C-terminal domain phosphatase-like 1	-0.633	-1.512	-0.147	0.27903	0.00696	0.78204	G5
Ls1g16221.1	Aldehyde oxidase GLOX1	-0.405	-1.355	-1.104	0.4186	0.00272	0.00921	G5
Ls1g16241.1	Protein DECREASED SIZE EXCLUSION LIMIT 1	0.452	1.259	1.952	0.08853	0	0	G3
Ls1g16521.1	Protein NRT1/ PTR FAMILY 8.1	0.029	-2.111	-4.002	0.96413	0	0	G6
Ls1g16840.2	Phosphatidylinositol/phosphatidylcholine transfer protein SFH6	-1.208	-1.366	-1.941	0	0	0	G5
Ls1g16900.1	Jasmonate O-methyltransferase	2.205	2.361	1.425	0.0298	0.0091	0.14392	G4
Ls1g16941.1	NA	-0.902	-0.904	-1.285	0.02651	0.01448	0.00079	G5
Ls1g17080.1	Mitogen-activated protein kinase homolog NTF3	-0.14	-0.708	-1.707	0.70052	0.01005	0	G6
Ls1g17120.1	bZIP transcription factor 44	1.036	0.69	0.047	0	0	0.71539	G1
Ls1g17221.1	Cytokinin dehydrogenase 5	2.087	0.011	-0.989	1e-05	0.99302	0.0202	NA
Ls1g18141.3	NAC domain-containing protein 41	2.075	0.908	0.157	0.00135	0.15564	0.84255	G1
Ls1g18880.1	Beta-glucosidase 24	-1.371	-0.542	0.226	0	0.00097	0.14403	NA
Ls1g19141.1	Cytochrome P450 82C4	1.529	-0.103	-0.112	8e-05	0.80602	0.77581	G1
Ls1g19240.2	Probable thylakoidal processing peptidase 2 chloroplastic	-0.942	-1.207	-1.161	0.00068	1e-05	2e-05	G5
Ls1g19401.1	Protein DA1	0.875	1.822	-0.001	0.07839	5e-05	1	NA
Ls1g19541.1	NA	3.733	2.23	1.882	0	0.00039	0.0022	G4
Ls1g19560.1	Allene oxide synthase	1.422	0.269	-0.027	0	0.24479	0.92656	G1
Ls1g19640.1	Protein JINGUBANG	1.021	1.469	-0.32	0.00555	4e-05	0.38513	NA
Ls1g19661.1	Cytochrome P450 82A3	2.117	1.034	0.542	0.00083	0.08351	0.37806	G1
Ls1g19840.1	Transcription factor MYB77	3.729	2.674	0.628	0	2e-05	0.34633	G1
Ls1g19921.1	NA	1.831	0.8	-0.549	0	1e-05	0.00171	G1
Ls1g20100.1	G-type lectin S-receptor-like serine/threonine-protein kinase CES101	2.606	3.371	1.44	0.0126	0.0003	0.1723	G2
Ls1g2021.2	Rhamnogalacturonate lyase	-0.941	-1.354	-2.402	0.00428	5e-05	0	G6
Ls1g20280.1	Origin of replication complex subunit 2	0.022	0.19	1.337	0.96875	0.47659	0	G3
Ls1g20300.1	NA	1.91	1.386	0.81	0.00085	0.00872	0.12482	G4
Ls1g20601.1	NA	0.854	1.706	3.017	0.54776	0.09233	0.00096	G3
Ls1g20861.1	Patatin-like protein 2	-0.325	-1.792	-4.161	0.79781	0.07963	0.00218	G6
Ls1g20960.1	Probable protein phosphatase 2C 12	-0.624	-1.687	-1.111	0.00052	0	0	G5
Ls1g21140.1	ABSCISIC ACID-INSENSITIVE 5-like protein 5	0.946	1.827	0.965	6e-05	0	1e-05	G2
Ls1g21441.1	Subtilisin-like protease SBT1.9	0.428	-2.26	-1.365	0.33237	0	0.00063	G5
Ls1g21761.1	Uncharacterized acetyltransferase At3g50280	1.07	0.526	-0.073	0.00011	0.03288	0.79804	G1
Ls1g221.1	Sucrose transport protein SUC4	0.147	1.281	0.658	0.32052	0	0	G2
Ls1g22141.1	Probable inactive receptor kinase At5g67200	-0.812	-1.133	-0.43	0.00041	0	0.02823	G5
Ls1g22340.1	Probable cysteine protease RD21B	-0.919	-1.939	-1.832	0.00134	0	0	G5
Ls1g2280.1	NA	0.106	0.252	-1.343	0.80699	0.41754	8e-05	G6
Ls1g22980.1	Probable carbohydrate esterase At4g34215	0.059	-1.336	-0.688	0.94333	0.00794	0.13277	G5
Ls1g23380.1	Snakin-1	0.124	-0.766	-2.229	0.87815	0.14897	0.00023	G6
Ls1g2340.1	NA	-0.574	-0.157	-1.073	0.1564	0.69661	0.0032	G6
Ls1g23581.2	Cytochrome P450 81E8	-0.523	-2.601	-3.937	0.13853	0	0	G6
Ls1g23721.1	Cytochrome P450 81E8	1.715	0.399	-0.816	0.00581	0.53819	0.19732	G1
Ls1g24061.1	Isoflavone 2-hydroxylase	3.025	3.146	3.621	0.00088	0.00025	3e-05	G4
Ls1g24181.1	Zinc finger protein ZAT10	2.872	1.643	0.305	0	0	0.23454	G1
Ls1g24360.1	Phospholipase A1-IIdelta	0.201	-0.82	-1.662	0.57822	0.00582	0	G6
Ls1g24420.2	Phosphatidate cytidylyltransferase mitochondrial	-0.171	0.681	1.426	0.7309	0.04335	4e-05	G3
Ls1g24560.1	NA	0.605	1.455	-0.024	0.00014	0	0.8873	NA
Ls1g24721.1	Monooxygenase 1	-0.663	-1.357	-1.95	0.00627	0	0	G6
Ls1g24741.1	Monooxygenase 1	-0.424	-1.507	-0.588	0.08201	0	0.00694	G5
Ls1g24901.2	Protein PARTING DANCERS	1.115	1.393	2.738	0.10802	0.02121	1e-05	G3
Ls1g25160.1	NA	-0.262	-1.062	-0.583	0.4512	0.0005	0.03669	G5
Ls1g25281.3	Queuine tRNA-ribosyltransferase accessory subunit 2	0.704	1.053	0.758	0.015	0.00014	0.00377	G4
Ls1g25441.1	Serine/threonine-protein kinase-like protein CCR4	1.498	0.516	-0.159	1e-05	0.06688	0.60383	G1
Ls1g25540.1	UDP-glycosyltransferase 85C1	-0.561	-2.406	-2.767	0.54452	0.00671	0.00222	G6
Ls1g26081.3	Transmembrane protein 205	1.303	1.409	1.599	0.04991	0.01807	0.00598	G4
Ls1g26140.2	Calmodulin-binding protein 60 A	1.896	0.284	-0.183	3e-05	0.53177	0.69471	G1
Ls1g26501.1	NA	-0.214	0.282	-1.416	0.10645	0.01685	0	G6
Ls1g27020.1	Serine/threonine-protein kinase HT1	-0.278	0.017	1.049	0.34727	0.96577	4e-05	G3
Ls1g27041.1	NA	2.616	1.543	1.36	0.00187	0.06814	0.10188	G4
Ls1g27161.2	Phosphoenolpyruvate/phosphate translocator 1 chloroplastic	0.803	1.357	0.696	0.07122	0.00072	0.07435	G2
Ls1g27241.1	Phosphoenolpyruvate/phosphate translocator 2 chloroplastic	0.276	0.81	1.025	0.0525	0	0	G3
Ls1g27461.1	NA	-1.112	-2.044	-1.353	0.00065	0	2e-05	G5
Ls1g27760.1	NA	-0.525	-1.009	-0.152	0.05204	0.00015	0.54254	G5
Ls1g27801.1	Protein DETOXIFICATION 16	-1.183	-1.2	-0.89	0.00114	0.00043	0.00494	G5
Ls1g28540.1	Cytochrome P450 71A8	0.704	-1.481	-2.897	0.29889	0.02828	0.0003	G6
Ls1g2860.1	NA	0.154	-1.974	-0.572	0.63416	0	0.02058	G5
Ls1g28600.1	Leucine-rich repeat receptor-like serine/threonine/tyrosine-protein kinase SOBIR1	1.437	-0.034	-0.731	0	0.91432	0.0025	NA
Ls1g28620.1	Putative multidrug resistance protein	-2.931	-2.939	-2.336	0.00027	0.0001	0.00051	G5
Ls1g28741.3	BTB/POZ and TAZ domain-containing protein 1	1.508	-0.246	-1.579	8e-05	0.49749	3e-05	NA
Ls1g28901.1	Protein SHOOT GRAVITROPISM 5	-1.34	-0.415	-0.955	0.0091	0.36759	0.02941	G6
Ls1g28940.1	F-box protein At1g67340	0.859	1.112	0.118	2e-05	0	0.52451	G2
Ls1g29280.1	Nucleolar protein 56	0.262	1.519	1.359	0.12812	0	0	G2
Ls1g2940.1	NA	0.057	-1.575	-1.13	0.85461	0	0	G5
Ls1g29541.1	NA	-2.633	-2.835	-2.646	0	0	0	G5
Ls1g29640.1	NA	6.056	5.195	6.748	0.02017	0.04824	0.00206	G4
Ls1g2980.1	NA	0.649	-2.48	-3.115	0.19856	2e-05	0	G6
Ls1g300.4	Inositol-tetrakisphosphate 1-kinase 3	1.723	1.347	0.651	0	0	0.00264	G4
Ls1g30041.1	NA	-0.425	-0.954	-2.106	0.28251	0.00638	0	G6
Ls1g3021.1	NA	-0.122	-1.294	-1.381	0.68481	0	0	G5
Ls1g30220.1	Phosphatidylinositol transfer protein 3	-0.185	0.036	-1.212	0.70791	0.94556	0.00161	G6
Ls1g30481.3	Respiratory burst oxidase homolog protein C	1.136	-0.385	-0.128	2e-05	0.10816	0.60823	NA
Ls1g30681.1	Protein ECERIFERUM 3	1.212	1.55	0.246	0.00056	1e-05	0.46406	G2
Ls1g30801.1	Protein HEADING DATE REPRESSOR 1	0.157	-0.459	-1.157	0.45411	0.00899	0	G6
Ls1g30821.2	NA	1.517	2.38	2.495	0.00261	0	0	G4
Ls1g30840.2	NA	1.641	0.376	-0.099	6e-05	0.33539	0.82153	G1
Ls1g30900.1	Chaperone protein dnaJ 8 chloroplastic	0.299	0.284	-1.556	0.35056	0.31035	0	G6
Ls1g3100.3	Queuine tRNA-ribosyltransferase catalytic subunit 1	0.657	1.258	1.13	0.03214	2e-05	9e-05	G4
Ls1g31101.3	CBL-interacting serine/threonine-protein kinase 5	1.502	3.473	3.225	0.05863	0	0	G3
Ls1g31140.7	Receptor-like protein 13	0.565	0.171	-1.341	0.27623	0.74384	0.00529	NA
Ls1g31341.2	Pyrophosphate-energized vacuolar membrane proton pump	-0.714	-1.601	-0.895	0.00022	0	0	G5
Ls1g31380.3	Glycerol kinase	-0.612	-1.232	-0.604	0.00044	0	0.00019	G5
Ls1g3180.1	NA	3.574	3.659	-0.009	0	0	0.99416	NA
Ls1g31961.3	DeSI-like protein At4g17486	-0.347	-1.332	-0.611	0.45143	0.00118	0.09944	G5
Ls1g3200.3	O-fucosyltransferase 7	0.339	2.565	1.155	0.14833	0	0	G2
Ls1g32360.1	U-box domain-containing protein 4	1.538	1.635	0.515	0	0	0.00484	G2
Ls1g32381.1	NAC domain-containing protein 83	0.115	0.404	-1.097	0.74322	0.10352	0.00011	G6
Ls1g33001.1	NA	-0.614	-1.222	-1.094	0.0798	0.00033	0.00081	G5
Ls1g33020.2	F-box/LRR-repeat protein At5g63520	0.85	1.173	0.58	6e-05	0	0.00184	G2
Ls1g33240.3	Palmitoyl-monogalactosyldiacylglycerol delta-7 desaturase chloroplastic	-1.811	-1.355	-2.268	1e-05	0.00013	0	G5
Ls1g33441.1	Palmitoyl-monogalactosyldiacylglycerol delta-7 desaturase chloroplastic	-0.12	-1.151	-1.078	0.58861	0	0	G5
Ls1g33521.1	WD repeat-containing protein 43	0.352	1.435	1.682	0.04972	0	0	G3
Ls1g33541.1	Periodic tryptophan protein 2	0.481	1.111	1.245	0.00031	0	0	G3
Ls1g33901.1	Pleiotropic drug resistance protein 1	1.812	1.821	1.106	5e-05	2e-05	0.0041	G4
Ls1g33941.1	Pleiotropic drug resistance protein 1	1.638	1.451	1.455	6e-05	0.00013	0.0001	G4
Ls1g34061.1	Gibberellin 3-beta-dioxygenase 1	0.229	1.829	-0.066	0.54816	0	0.85358	G2
Ls1g34161.1	Auxin-responsive protein IAA17	2.251	2.274	1.083	0	0	0.0051	G2
Ls1g34480.2	Palmitoyl-monogalactosyldiacylglycerol delta-7 desaturase chloroplastic	0.135	1.184	0.254	0.50941	0	0.1143	G2
Ls1g34581.1	GATA transcription factor 12	-1.112	-1.135	-0.216	0	0	0.18004	G5
Ls1g34721.1	Dehydration-responsive element-binding protein 3	0.279	0.347	1.084	0.28056	0.11707	0	G3
Ls1g34921.1	Coatomer subunit beta-2	2.842	1.631	1.344	0.00167	0.03932	0.08099	G4
Ls1g35061.3	NA	0.052	-1.093	-0.048	0.88862	4e-05	0.85955	G5
Ls1g35241.1	Photosystem I reaction center subunit VI chloroplastic	-0.441	-0.808	-2.092	0.00146	0	0	G6
Ls1g35860.3	Immediate early response 3-interacting protein 1	2.28	1.25	1.902	0.00064	0.0727	0.00206	G4
Ls1g36001.3	Protein FLX-like 3	-0.484	1.186	0.307	0.09138	1e-05	0.2109	G2
Ls1g36061.1	WD-40 repeat-containing protein MSI4	-0.171	0.304	1.153	0.46922	0.10607	0	G3
Ls1g36920.1	NA	0.471	0.925	2.166	0.42817	0.04857	1e-05	G3
Ls1g3701.1	Protein EXORDIUM	-0.278	-1.211	-0.426	0.30905	1e-05	0.06118	G5
Ls1g37481.1	Protein Brevis radix-like 3	-0.01	-1.003	-0.648	0.98546	0	0.00061	G5
Ls1g37680.3	DnaJ homolog subfamily B member 7	-0.905	-1.231	0.347	0.00523	0.00012	0.2102	G5
Ls1g37841.3	Protein TIFY 10A	-0.357	-2.069	-1.5	0.46626	3e-05	0.00059	G5
Ls1g3841.3	Protein WHATS THIS FACTOR 1 homolog	0.452	1.106	1.088	0.01102	0	0	G3
Ls1g38421.1	NA	1.642	0.556	-0.472	0	0.05225	0.11076	G1
Ls1g38561.1	Ethylene-responsive transcription factor RAP2-12	0.221	0.83	1.253	0.2298	0	0	G3
Ls1g39161.3	Translation initiation factor eIF-2B subunit alpha	0.389	0.721	1.046	0.05351	0.00016	0	G3
Ls1g39381.1	NA	-0.401	-1.274	-0.568	0.31775	0.00059	0.08781	G5
Ls1g39541.1	B-box zinc finger protein 32	5.47	4.615	2.516	0	0	0	G4
Ls1g39601.2	D-3-phosphoglycerate dehydrogenase 2 chloroplastic	-0.481	-1.152	-1.278	0.02944	0	0	G6
Ls1g39620.1	Mitogen-activated protein kinase kinase 4	2.524	1.188	0.364	0	0.01194	0.46848	G1
Ls1g39740.1	Mitogen-activated protein kinase kinase 5	2.97	0.681	-0.709	0.00075	0.51785	0.54643	G1
Ls1g39880.5	Putative DEAD-box ATP-dependent RNA helicase 29	0.407	0.959	1.032	0.0012	0	0	G3
Ls1g39941.2	CBL-interacting serine/threonine-protein kinase 1	-0.817	-1.52	-1.386	0.01981	3e-05	7e-05	G5
Ls1g40321.3	Putative vacuolar protein sorting-associated protein 13A	-0.821	1.737	0.057	0.00091	0	0.82317	NA
Ls1g40420.1	Polygalacturonase At1g48100	1.299	2.487	1.235	0	0	0	G2
Ls1g40460.1	Polygalacturonase At1g48100	1.936	4.453	1.22	0	0	0.00012	G2
Ls1g40481.3	Berberine bridge enzyme-like 25	2.278	3.544	5.41	0.42392	0.07856	0.00175	G3
Ls1g40601.1	NA	-0.271	-1.552	-0.927	0.61933	0.00092	0.02712	G5
Ls1g41201.1	Probable serine/threonine-protein kinase SIS8	-0.55	-1.076	-0.818	0.043	7e-05	0.00112	G5
Ls1g41401.1	Probable pectinesterase 67	1.268	0.676	1.88	0.06851	0.32266	0.00172	G3
Ls1g41620.1	Calcium-binding protein CP1	2.799	2.233	-0.351	4e-05	0.00045	0.67064	G1
Ls1g42421.1	Root allergen protein	1.487	1.1	0.834	2e-05	0.00046	0.00542	G4
Ls1g42501.1	Root allergen protein	0.204	3.123	1.74	0.60075	0	0	G2
Ls1g42601.3	Probable receptor-like protein kinase At5g59700	-0.57	-1.474	-1.152	0.05688	0	8e-05	G5
Ls1g42621.1	Receptor-like protein kinase ANXUR2	-0.603	-2.468	-2.775	0.13851	0	0	G6
Ls1g42641.1	Receptor-like protein kinase HERK 1	0.336	0.737	1.105	0.16634	0.00075	0	G3
Ls1g42681.1	F-box protein At2g02240	3.023	1.03	-0.652	0.00256	0.30726	0.57737	G1
Ls1g42701.1	Putative receptor-like protein kinase At5g39000	3.84	2.404	0.185	0	0.00028	0.81973	G1
Ls1g42781.1	NA	0.87	-1.054	-1.279	0.03379	0.00701	0.00123	G6
Ls1g42841.1	Receptor-like protein kinase ANXUR2	-0.164	-1.071	-1.394	0.75031	0.00509	0.00041	G6
Ls1g42940.1	NA	0.57	1.787	0.853	0.03798	0	0.00065	G2
Ls1g43181.1	NA	1.815	-0.648	-0.036	3e-05	0.12192	0.94625	NA
Ls1g43420.1	NA	2.168	0.633	0.815	0.00537	0.44597	0.28138	G1
Ls1g43600.3	B3 domain-containing protein REM14	-0.346	-1.36	-0.932	0.23564	1e-05	0.00044	G5
Ls1g44040.3	AMSH-like ubiquitin thioesterase 3	0.161	1.132	0.317	0.23489	0	0.00598	G2
Ls1g44200.1	COBRA-like protein 7	1.303	0.906	0.389	0	0	0.00381	G1
Ls1g44581.4	Root allergen protein	-0.96	-1.059	-2.911	0.365	0.24634	0.00466	G6
Ls1g44721.2	Phospholipase D alpha 1	-0.139	-0.455	-1.18	0.73563	0.13137	0.00026	G6
Ls1g44740.1	Ethylene-responsive transcription factor SHINE 3	1.717	2.265	2.714	0.00012	0	0	G4
Ls1g45361.3	NA	1.638	2.101	0.625	0.02017	0.00106	0.36893	G2
Ls1g45380.1	NA	1.22	2.475	1.867	0.01895	0	0.00011	G4
Ls1g45420.1	Receptor-like protein kinase HERK 1	5.843	3.577	3.933	0.00286	0.11077	0.05927	G4
Ls1g45601.3	Ankyrin repeat-containing protein NPR4	-0.68	-1.64	-1.01	0.00014	0	0	G5
Ls1g45720.1	Lachrymatory-factor synthase	-0.158	-0.668	-1.077	0.60999	0.00624	4e-05	G6
Ls1g45761.1	Caffeoylshikimate esterase	1.242	2.226	0.495	0	0	0.00066	G2
Ls1g46340.1	NA	-0.984	-1.944	-2.537	0.08052	0.00062	4e-05	G6
Ls1g46500.1	NA	0.658	-0.156	-1.342	0.03984	0.63813	5e-05	NA
Ls1g47121.1	Probable glycosyltransferase At5g03795	3.12	3.944	1.916	0.00099	1e-05	0.03516	G2
Ls1g47140.1	Ankyrin repeat-containing protein At5g02620	1.65	1.389	0.108	0.00054	0.0016	0.83762	G1
Ls1g47161.1	E3 ubiquitin-protein ligase ATL42	-0.8	-1.659	-0.208	0.0016	0	0.35705	G5
Ls1g47261.1	Protein NRT1/ PTR FAMILY 1.2	4.163	5.925	4.275	0	0	0	G4
Ls1g4741.1	IST1-like protein	0.699	2.265	0.559	1e-05	0	5e-05	G2
Ls1g48181.2	NA	-0.148	-0.871	-1.052	0.71772	0.00553	0.00093	G6
Ls1g48201.3	Probable purple acid phosphatase 20	0.758	2.573	2.346	0.45699	0.00041	0.00105	G3
Ls1g48281.1	Probable purple acid phosphatase 20	2.193	1.313	2.005	0.0024	0.06518	0.00237	G4
Ls1g4841.1	Transcription factor TGA4	-0.523	-0.284	-1.136	0.09324	0.3217	0.00015	G6
Ls1g48460.1	Cytochrome P450 94C1	2.149	2.358	1.218	1e-05	0	0.00516	G4
Ls1g48761.1	NA	0.985	1.513	1.523	0	0	0	G4
Ls1g48900.1	BURP domain protein RD22	-0.322	-1.501	-4.233	0.38557	2e-05	0	G6
Ls1g48980.1	BURP domain protein RD22	-0.64	-0.67	-2.514	0.02135	0.00879	0	G6
Ls1g49241.1	Glucan endo-13-beta-glucosidase A	1.695	1.412	1.428	0	2e-05	1e-05	G4
Ls1g49441.1	Glucan endo-13-beta-glucosidase	1.926	0.857	0.155	0.00205	0.12944	0.81035	G1
Ls1g49821.1	Alpha-latrocrustotoxin-Lt1a	3.167	1.066	-0.384	0	0.00024	0.19458	G1
Ls1g49841.3	Alpha-latrocrustotoxin-Lt1a	2.06	1.587	0.451	1e-05	0.0001	0.25743	G1
Ls1g49881.3	60S ribosomal protein L37-1	-0.075	0.226	1.017	0.7694	0.21703	0	G3
Ls1g50041.4	Tetraspanin-3	1.03	1.535	0.524	0	0	0.00219	G2
Ls1g50100.1	UPF0481 protein At3g47200	1.057	1.994	0.891	0.00351	0	0.0065	G2
Ls1g50141.1	Heat stress transcription factor A-3	-0.379	-1.119	-1.321	0.13606	2e-05	0	G6
Ls1g50520.1	NA	-0.48	-1.194	-0.924	0.26208	0.00226	0.01187	G5
Ls1g50681.3	Uridylate kinase	-0.626	-1.236	-0.575	0.00013	0	0.00012	G5
Ls1g50700.3	Pyruvate kinase 2 cytosolic	0.459	1.228	1.787	0.01524	0	0	G3
Ls1g50761.1	NA	-1.172	-1.987	-0.287	0.00275	0	0.40211	G5
Ls1g50821.2	Sulfite exporter TauE/SafE family protein 4	1.058	1.426	0.633	0.00024	0	0.01236	G2
Ls1g51001.1	Probable glycosyltransferase At5g03795	0.132	1.933	0.663	0.60913	0	0.00072	G2
Ls1g51300.1	Zinc finger protein ZAT5	0.197	-0.744	-1.689	0.80353	0.20832	0.00641	G6
Ls1g51360.1	Aquaporin TIP1-1	-0.075	-1.245	-4.296	0.93119	0.01405	0	G6
Ls1g51381.2	Alpha carbonic anhydrase 4	-0.094	-1.724	-4.759	0.94159	0.03303	9e-05	G6
Ls1g51401.1	Alpha carbonic anhydrase 7	-1.022	-1.916	-1.124	0.02405	5e-05	0.0059	G5
Ls1g51681.3	NA	-0.018	-0.184	-1.209	0.96474	0.36172	0	G6
Ls1g51980.3	OTU domain-containing protein DDB_G0284757	0.882	1.141	0.446	0	0	0.00577	G2
Ls1g52081.1	Auxin-responsive protein SAUR50	2.708	1.148	-0.642	1e-05	0.03019	0.28876	G1
Ls1g52240.1	Heavy metal-associated isoprenylated plant protein 6	2.611	1.096	0.318	0.00146	0.17995	0.73535	G1
Ls1g52361.1	ABC transporter B family member 1	-1.589	-1.966	-1.329	0	0	0	G5
Ls1g52601.1	Probable pectinesterase 15	0.009	-0.711	-2.844	1	0.36992	0.00257	G6
Ls1g52681.1	RING-H2 finger protein ATL73	3.092	2.947	2.495	0.00014	0.00012	0.00082	G4
Ls1g52760.3	Aspartic proteinase-like protein 2	-0.23	-1.655	-2.014	0.46318	0	0	G6
Ls1g53261.1	Ethylene-insensitive protein 2	-1.171	-1.275	-0.874	0	0	0	G5
Ls1g53381.1	Calcium-binding protein PBP1	4.15	1.259	-0.453	0	0.02966	0.51654	G1
Ls1g53600.2	Linoleate 13S-lipoxygenase 2-1 chloroplastic	-0.079	-1.733	-9.879	0.97773	0.16553	0.0012	G6
Ls1g53921.1	Protein IQ-DOMAIN 1	-0.404	-1.129	-0.166	0.03524	0	0.33889	G5
Ls1g53961.3	Probable beta-14-xylosyltransferase IRX9	-0.58	-0.302	-1.087	0.05999	0.28734	0.00023	G6
Ls1g54021.2	DEAD-box ATP-dependent RNA helicase 57	0.18	1.012	0.811	0.26208	0	0	G2
Ls1g54060.1	Lipid phosphate phosphatase gamma	0.646	0.435	1.077	0.00158	0.02014	0	G3
Ls1g54160.1	NA	-1.31	-1.236	-0.614	0.00042	0.00033	0.0458	G5
Ls1g55500.1	Cation/H(+) antiporter 20	-0.095	-0.608	-1.03	0.68614	0.00087	0	G6
Ls1g55680.1	NA	-1.197	-1.155	-0.876	0.00038	0.00025	0.00291	G5
Ls1g55740.1	Histone H2B.3	-1.096	-2.401	-2.438	3e-05	0	0	G6
Ls1g55841.3	Soluble inorganic pyrophosphatase 4	0.656	1.882	1.919	4e-05	0	0	G3
Ls1g55860.1	Ras-related protein RABE1a	-0.254	-1.186	-0.673	0.13477	0	4e-05	G5
Ls1g56040.1	Kinesin-like protein KIN-4A	-1.541	-1.328	-0.425	0.00936	0.01199	0.39225	G5
Ls1g56241.1	Inactive protein RESTRICTED TEV MOVEMENT 2	-0.582	-0.553	-1.206	0.08173	0.06474	0.00018	G6
Ls1g56280.1	Protein QUIRKY	-0.485	-0.523	-1.15	0.09661	0.04566	6e-05	G6
Ls1g56301.1	NA	1.498	1.593	0.417	0	0	0.01184	G2
Ls1g56680.1	Tetrahydrocannabinolic acid synthase	1.673	1.594	2.542	0.07182	0.05748	0.00143	G4
Ls1g56881.1	Sucrose-phosphatase 1	-0.202	1.275	-0.586	0.46639	0	0.00908	NA
Ls1g56901.1	ABC transporter G family member 22	0.754	1.031	0.999	0.00053	0	0	G4
Ls1g57181.1	NDR1/HIN1-like protein 2	-0.408	-0.778	-1.045	0.0829	0.00049	1e-05	G6
Ls1g57301.3	Probable CCR4-associated factor 1 homolog 11	-1.029	-0.558	-0.664	0	0.0003	3e-05	G5
Ls1g57340.1	NA	-1.258	-0.852	-0.843	0.00253	0.02112	0.01894	G5
Ls1g57580.1	TLD domain-containing protein 1	0.993	1.344	1.048	0	0	0	G4
Ls1g57641.7	Receptor-like protein 7	1.004	3.224	1.682	0.14854	0	0.00339	G2
Ls1g57701.1	Secoisolariciresinol dehydrogenase	1.159	0.641	0.254	0.00015	0.02157	0.3798	G1
Ls1g57801.3	Secoisolariciresinol dehydrogenase	-0.075	-0.809	-1.172	0.85757	0.00356	7e-05	G6
Ls1g58161.3	Protein CHROMOSOME TRANSMISSION FIDELITY 7	-0.708	-1.382	0.25	0.18836	0.00606	0.58567	G5
Ls1g58180.3	Digalactosyldiacylglycerol synthase 1 chloroplastic	0.519	2.091	0.174	8e-05	0	0.12621	G2
Ls1g58201.1	E3 ubiquitin-protein ligase PUB23	2.349	1.036	-0.015	0	0.00876	0.98441	G1
Ls1g58421.1	Probable disease resistance protein At1g63360	0.883	1.035	1.129	0.00291	0.00024	6e-05	G4
Ls1g58500.1	Putative phosphatidylglycerol/phosphatidylinositol transfer protein DDB_G0282179	-0.394	-1.471	-1.163	0.20057	0	7e-05	G5
Ls1g58521.1	NA	-0.701	-0.784	-1.109	0.002	0.00029	0	G5
Ls1g58760.1	Serine/arginine-rich SC35-like splicing factor SCL30A	-0.298	-0.762	-1.675	0.39405	0.01026	0	G6
Ls1g58781.1	F-box/kelch-repeat protein At2g44130	-1.405	-1.925	-2.175	0	0	0	G5
Ls1g58821.1	NA	-1.029	-2.379	-1.274	0.01983	1e-05	0.00198	G5
Ls1g58840.1	Fatty acyl-CoA reductase 2	-0.085	-0.785	1.046	0.85562	0.01242	0.00033	NA
Ls1g58880.1	NA	0.64	1.018	1.001	0.00823	2e-05	2e-05	G4
Ls1g59220.1	NA	-0.936	-1.639	-1.904	0.11283	0.00365	0.00088	G5
Ls1g59281.3	Ferredoxin-3 chloroplastic	1.666	0.383	-0.25	0	0.08552	0.26074	G1
Ls1g59360.3	BURP domain-containing protein 3	-0.792	1.911	4.202	0.08704	0	0	G3
Ls1g59501.4	NA	-1.193	-1.515	-2.239	0.03411	0.0041	9e-05	G5
Ls1g59520.4	Glucan endo-13-beta-glucosidase 8	0.996	1.617	0.589	0	0	0	G2
Ls1g59561.1	Tol-Pal system protein TolB	2.379	2.119	1.979	0.00026	0.00044	0.00077	G4
Ls1g59860.3	Tubulin alpha-3 chain	0.025	-0.644	-1.221	0.97948	0.09152	0.00198	G6
Ls1g6001.1	NA	2.218	0.831	0.299	0	0.0062	0.33126	G1
Ls1g6040.1	NA	0.778	-2.477	-0.548	0.30601	0.00669	0.44805	G5
Ls1g61300.1	Myb-related protein 2	-1.377	0.457	-0.312	0.00024	0.11957	0.3	NA
Ls1g61561.3	Lysosomal Pro-X carboxypeptidase	-0.605	-1.02	-0.612	0.01433	4e-05	0.00616	G5
Ls1g61581.1	Lysosomal Pro-X carboxypeptidase	-0.699	-1.563	-5.145	0.63566	0.21645	0.00648	G6
Ls1g61720.3	Subtilisin-like protease SBT5.3	1.866	0.818	0.135	0.00035	0.08834	0.81126	G1
Ls1g62020.3	Probable nucleolar protein 5-2	0.076	0.976	1.541	0.70228	0	0	G3
Ls1g62501.1	High-affinity nitrate transporter 2.1	2.545	-1.003	-5.146	0.00067	0.20079	7e-05	NA
Ls1g62940.4	ABC transporter F family member 1	0.761	1.223	0.117	0.00327	0	0.6496	G2
Ls1g63001.1	Auxin-responsive protein SAUR50	-0.785	-4.117	-1.692	0.30227	3e-05	0.01253	G5
Ls1g63041.3	ABC transporter G family member 3	0.108	1.276	0.598	0.50029	0	2e-05	G2
Ls1g63521.1	High-affinity nitrate transporter 2.1	2.937	0.402	-3.931	0.00494	0.77534	0.04266	NA
Ls1g63701.3	RuBisCO large subunit-binding protein subunit alpha chloroplastic	-0.112	0.176	1.034	0.3285	0.06959	0	G3
Ls1g64100.1	GATA transcription factor 11	-1.189	-1.525	-0.624	0	0	1e-05	G5
Ls1g64121.3	Ubiquitin-like protein 5	0.885	0.7	1.021	0.0012	0.00528	8e-05	G4
Ls1g64221.1	NA	2.002	0.57	0.152	0	0.0073	0.48941	G1
Ls1g64300.1	Aquaporin PIP2-2	-0.718	-2.218	-1.401	0.00554	0	0	G5
Ls1g64481.1	Probable glucuronoxylan glucuronosyltransferase IRX7	0.572	-1.221	-1.703	0.04551	5e-05	0	G6
Ls1g64601.3	E3 ubiquitin-protein ligase RZFP34	-1.719	-2.703	-2.942	1e-05	0	0	G5
Ls1g64661.1	Aquaporin TIP1-1	-0.168	-0.985	-1.596	0.52469	2e-05	0	G6
Ls1g65300.1	NA	-0.313	-0.644	-1.205	0.21895	0.00463	0	G6
Ls1g65381.1	NA	0.004	-0.772	-1.353	1	0.00161	0	G6
Ls1g65560.1	Fasciclin-like arabinogalactan protein 11	-0.731	-1.022	-1.329	0.02834	0.00121	6e-05	G5
Ls1g65921.1	MLO-like protein 6	1.759	1.33	0.357	0.00069	0.00563	0.49221	G1
Ls1g66321.1	Zinc finger A20 and AN1 domain-containing stress-associated protein 5	2.303	2.018	0.302	0	0	0.43705	G2
Ls1g66921.2	Linoleate 13S-lipoxygenase 2-1 chloroplastic	0.047	-0.724	-3.854	0.98293	0.41551	0.00155	G6
Ls1g67440.1	Probable serine/threonine-protein kinase PBL3	2.092	0.223	-0.211	0	0.46823	0.48384	G1
Ls1g67481.3	IQ domain-containing protein IQM2	1.986	0.45	1.246	0.00351	0.5376	0.04384	G1
Ls1g67920.1	Dirigent protein 19	0.639	-0.213	-1.506	0.04922	0.54608	0.0001	NA
Ls1g68000.1	UPF0061 protein azo1574	-0.358	-0.945	-1.222	0.2664	0.00123	6e-05	G6
Ls1g68261.1	NA	-1.551	-3.761	-2.646	2e-05	0	0	G5
Ls1g68280.2	Protein PHOTOSYSTEM I ASSEMBLY 2 chloroplastic	0.348	0.363	1.065	0.01408	0.0057	0	G3
Ls1g68941.1	NA	1.55	1.134	2.658	0.17534	0.2909	0.00422	G3
Ls1g69140.1	Cysteine proteinase inhibitor B	0.279	0.055	2.729	0.80154	0.96535	0.00011	G3
Ls1g69221.3	Peptidyl-prolyl cis-trans isomerase FKBP65	-0.194	-1.127	-0.113	0.2891	0	0.48096	G5
Ls1g69340.3	Histidine protein methyltransferase 1 homolog	1.084	0.929	1.158	7e-05	0.00022	1e-05	G4
Ls1g69381.1	Probably inactive leucine-rich repeat receptor-like protein kinase At3g28040	-1.052	-1.816	-0.829	2e-05	0	0.00016	G5
Ls1g69561.3	Probable auxin efflux carrier component 9	0.348	1.135	-0.367	0.20744	1e-05	0.13029	NA
Ls1g69961.1	MACPF domain-containing protein At1g14780	1.096	0.622	0.293	0	0.00023	0.06399	G1
Ls1g69980.3	Ras-related protein RABA5e	-0.693	-1.808	-1.026	0.00048	0	0	G5
Ls1g70060.3	Transcription factor bHLH62	0.058	-1.392	-1.263	0.83152	0	0	G5
Ls1g70200.1	Crocetin glucosyltransferase chloroplastic	1.885	2.574	1.333	0.00495	5e-05	0.02944	G2
Ls1g70280.1	Receptor-like kinase TMK4	-0.99	-1.33	-0.971	1e-05	0	0	G5
Ls1g71080.1	Cytochrome P450 71A4	-0.048	-1.17	-0.864	0.88089	0	6e-05	G5
Ls1g71160.1	Cytochrome P450 71A2	-0.036	-1.217	-0.927	0.92402	0	7e-05	G5
Ls1g71221.1	E3 ubiquitin-protein ligase SIRP1	1.363	0.657	-0.16	0	1e-05	0.23313	G1
Ls1g71380.1	Mitochondrial import inner membrane translocase subunit PAM16 like 2	0.233	-0.567	-1.545	0.71521	0.25318	0.00275	G6
Ls1g71460.1	Uncharacterized protein At3g49140	-0.47	-1.133	-0.877	0.12362	0.00014	0.0016	G5
Ls1g71580.3	Polygalacturonase inhibitor	2.622	3.19	2.4	0.00021	0	0.00025	G4
Ls1g71660.2	U11/U12 small nuclear ribonucleoprotein 35 kDa protein	0.554	0.944	1.184	0.11102	0.00231	0.00016	G3
Ls1g71961.1	NA	-0.561	-1.295	-3.674	0.05621	2e-05	0	G6
Ls1g72081.2	Alkaline ceramidase	2.757	2.519	0.954	0.00067	0.00096	0.26419	G2
Ls1g72281.1	Protein SULFUR DEFICIENCY-INDUCED 2	-1.305	-0.884	-1.567	1e-05	0.00045	0	G5
Ls1g72560.3	Non-specific lipid-transfer protein	0.033	-0.936	-2.913	0.97495	0.04352	0	G6
Ls1g72600.3	Non-specific lipid-transfer protein	-0.041	0.993	1.259	0.9476	0.00149	8e-05	G3
Ls1g72640.1	Non-specific lipid-transfer protein	0.221	0.927	1.414	0.46694	0.00024	0	G3
Ls1g72700.1	Non-specific lipid-transfer protein	0.345	1.126	1.739	0.5219	0.00626	4e-05	G3
Ls1g72921.2	Non-specific lipid-transfer protein	-0.308	-0.859	-2.193	0.71503	0.18026	0.00152	G6
Ls1g73001.1	Non-specific lipid-transfer protein	0.143	1.099	0.848	0.74512	0.00041	0.0045	G2
Ls1g73121.1	Receptor like protein kinase S.2	2.225	0.458	0.132	0	0.20107	0.74095	G1
Ls1g73320.1	Protein ECERIFERUM 26	-0.24	-1.404	-0.355	0.47908	1e-05	0.19065	G5
Ls1g73601.1	Probable peroxygenase 3	1.453	-0.179	-1.771	0.01332	0.79612	0.00711	NA
Ls1g7361.2	Pathogen-related protein	0.974	-0.476	-1.044	0.01859	0.23404	0.00795	G6
Ls1g7381.3	Protein LAZ1 homolog 1	-0.674	-0.081	-1.042	0.06043	0.83555	0.0016	G6
Ls1g73921.3	2-alkenal reductase (NADP(+)-dependent)	0.341	0.676	1.227	0.12231	0.00081	0	G3
Ls1g7420.1	Galactokinase	1.126	0.354	0.968	0	0.05875	0	G1
Ls1g74360.1	NA	0.046	0.573	1.009	0.85031	0.00042	0	G3
Ls1g74581.1	Protein FAM136A	-0.043	0.556	1.44	0.90143	0.0066	0	G3
Ls1g74961.3	BAG-associated GRAM protein 1	0.338	1.681	0.607	0.01513	0	1e-05	G2
Ls1g7501.3	F-box protein SKIP19	-0.669	-1.273	-1.423	0.14512	0.00296	0.00093	G5
Ls1g75020.1	Protein IQ-DOMAIN 14	-0.656	-0.764	-1.129	0.02539	0.00487	9e-05	G5
Ls1g75060.1	Cell number regulator 10	0.356	-2.012	-5.194	0.5163	0.00014	0	G6
Ls1g75580.1	TPR repeat-containing protein DDB_G0285095	-0.293	-0.804	-1.417	0.26588	0.00078	0	G6
Ls1g75741.1	Probable peroxygenase 3	2.166	0.233	0.967	0.00035	0.73512	0.07723	G1
Ls1g76041.1	Probable folate-biopterin transporter 9 chloroplastic	2.376	4.955	3.644	0	0	0	G4
Ls1g76500.2	Mitochondrial proton/calcium exchanger protein	0.339	2.095	1.368	0.00852	0	0	G2
Ls1g77600.3	Disease resistance protein TAO1	-0.285	-2.142	-1.694	0.61115	5e-05	0.00042	G5
Ls1g77620.3	NA	0.14	0.567	1.028	0.48083	0.00054	0	G3
Ls1g77780.1	Glucan endo-13-beta-glucosidase acidic isoform GI9	-0.067	-0.717	-1.527	0.93607	0.12643	0.00141	G6
Ls1g7780.3	NA	-0.156	0.135	1.034	0.40327	0.40914	0	G3
Ls1g77880.1	B-box zinc finger protein 24	1.082	0.848	0.457	0	0	0.00011	G4
Ls1g77921.3	Fructokinase-2	-0.15	-0.957	-1.341	0.39627	0	0	G6
Ls1g78000.1	Farnesylcysteine lyase	-0.426	-1.082	-0.967	0.03016	0	0	G6
Ls1g7820.1	Probable calcium-binding protein CML44	3.345	2.539	1.686	8e-05	0.00133	0.03364	G4
Ls1g78561.1	Protein COP1 SUPPRESSOR 2	0.019	0.478	1.176	0.95618	0.00545	0	G3
Ls1g78621.2	Alcohol dehydrogenase-like 1	-0.456	-1.317	-1.442	0.28404	0.00089	0.00028	G6
Ls1g80040.2	TMV resistance protein N	-0.075	-1.527	-0.857	0.88621	5e-05	0.00906	G5
Ls1g80340.1	TMV resistance protein N	-1.191	-2.145	-2.165	0.00562	2e-05	2e-05	G5
Ls1g80561.1	Protein DOG1-like 3	-0.004	1.151	-0.501	1	0	0.01352	NA
Ls1g80660.1	NA	0.42	1.334	1.319	0.44091	0.00162	0.00148	G3
Ls1g80781.2	SUN domain-containing protein 4	0.388	1.594	0.491	0.01818	0	0.00117	G2
Ls1g81660.3	Dihydroorotate dehydrogenase (quinone) mitochondrial	0.304	0.805	1.015	0.10145	1e-05	0	G3
Ls1g81840.1	2-oxoisovalerate dehydrogenase subunit alpha 2 mitochondrial	-0.359	-1.004	-1.212	0.0347	0	0	G6
Ls1g82081.1	ABC transporter G family member 5	0.988	1.173	0.495	5e-05	0	0.01935	G2
Ls1g82120.2	Probable receptor-like protein kinase At5g59700	4.534	5.46	4.63	5e-05	0	1e-05	G4
Ls1g82580.3	Desiccation protectant protein Lea14 homolog	-0.011	-0.258	-1.103	0.95687	0.00938	0	G6
Ls1g83120.1	Protein DETOXIFICATION 24	0.939	1.377	0.579	0	0	5e-05	G2
Ls1g8320.1	NA	-0.439	0.571	1.634	0.63729	0.40195	0.00631	G3
Ls1g83221.1	Eukaryotic translation initiation factor 3 subunit B	-0.058	-1.828	-5.01	0.87727	0	0	G6
Ls1g83321.3	Protein NRT1/ PTR FAMILY 7.3	2.664	2.625	2.431	5e-05	3e-05	7e-05	G4
Ls1g83600.1	Protein MARD1	3.484	3.228	1.706	0	0	0	G4
Ls1g84360.1	NA	2.803	1.363	0.169	1e-05	0.01089	0.78603	G1
Ls1g84440.1	Receptor-like protein kinase FERONIA	-0.893	-1.089	-0.836	0.00061	2e-05	0.00044	G5
Ls1g85400.1	NA	-1.021	-0.752	-0.259	0.00282	0.0127	0.37303	G5
Ls1g85620.1	Ankyrin repeat-containing protein ITN1	0.093	-1.625	-3.596	0.95532	0.099	0.00383	G6
Ls1g85820.2	F-box protein At2g27310	-0.062	-1.076	-1.884	0.96312	0.11569	0.00824	G6
Ls1g860.3	Rhamnogalacturonate lyase	-0.34	-0.722	-1.642	0.46658	0.06102	0.00012	G6
Ls1g86180.1	F-box protein At2g27310	0.81	-0.752	-1.391	0.03885	0.04629	0.00052	G6
Ls1g86321.1	Putative disease resistance RPP13-like protein 1	-0.732	-0.933	-1.034	0.0079	0.00043	0.00011	G5
Ls1g86480.1	Receptor-like protein kinase HERK 1	-0.248	-1.213	-2.341	0.60981	0.00308	0	G6
Ls1g86800.1	Putative receptor-like protein kinase At5g39000	1.002	-0.334	-1.453	0.05171	0.50593	0.00504	NA
Ls1g86980.2	UDP-arabinose 4-epimerase 1	-0.088	1.474	0.776	0.58863	0	0	G2
Ls1g87481.1	NA	0.017	1.676	1.003	0.96717	0	0	G2
Ls1g8940.2	Glycolipid transfer protein 2	-0.795	-1.932	-1.598	0.13341	0.0003	0.00134	G5
Ls1g89400.3	Glycine-rich protein A3	0.772	1.288	0.66	0	0	0	G2
Ls1g89461.3	Myosin-6	-0.688	-2.099	-1.063	0.10732	2e-05	0.00637	G5
Ls1g89661.1	UDP-glycosyltransferase 85C1	1.61	-0.131	-1.189	0	0.56285	0	NA
Ls1g89681.1	UDP-glycosyltransferase 85C2	0.331	1.061	0.663	0.3771	0.0007	0.02641	G2
Ls1g89721.1	UDP-glycosyltransferase 85C2	4.125	2.129	2.981	0.00093	0.0977	0.01068	G4
Ls1g9001.1	Pathogen-related protein	0.568	-0.566	-1.381	0.25295	0.21958	0.00343	G6
Ls1g9061.1	NA	1.563	0.989	0.35	0	0	0.03445	G1
Ls1g91141.2	Heat shock 70 kDa protein 3	0.53	-1.326	-5.889	0.65449	0.18764	0.00038	G6
Ls1g91301.1	Heat shock 70 kDa protein 3	0.107	-0.045	-3.186	0.94294	0.97494	0.00338	G6
Ls1g91381.3	Heat shock 70 kDa protein 3	0.54	-1.452	-3.695	0.62763	0.13399	0.00222	G6
Ls1g91700.1	Heat shock cognate 70 kDa protein	0.084	-0.842	-3.855	0.96839	0.42417	0.00314	G6
Ls1g91860.3	TMV resistance protein N	0.745	-0.396	-1.426	0.01412	0.18069	2e-05	NA
Ls1g91880.3	TMV resistance protein N	1.334	0.266	-0.376	0.00474	0.58204	0.40717	G1
Ls1g91940.1	TMV resistance protein N	2.575	0.932	-0.08	0	0.0036	0.83323	G1
Ls1g920.2	Rhamnogalacturonate lyase	0.018	-0.731	-1.658	0.98474	0.02713	1e-05	G6
Ls1g92320.1	Obg-like ATPase 1	-0.269	-1.287	-2.701	0.7832	0.08614	0.002	G6
Ls1g92800.1	NA	-0.871	-1.004	-0.05	0.01177	0.00198	0.89242	G5
Ls1g92920.2	Protein REDUCED WALL ACETYLATION 3	-0.38	-0.99	-1.049	0.01148	0	0	G6
Ls1g93020.3	Purine permease 21	-0.162	-1.084	-2.501	0.61287	8e-05	0	G6
Ls1g93321.1	Heat shock 70 kDa protein 3	0.524	-1.097	-3.332	0.59802	0.18865	0.00089	G6
Ls1g93440.1	NA	-0.848	-0.866	-1.568	0.1174	0.07324	0.00191	G6
Ls1g93520.1	Toll/interleukin-1 receptor-like protein	-0.556	-0.97	-1.087	0.25395	0.02305	0.00982	G5
Ls1g94121.1	TMV resistance protein N	-0.11	-1.089	-0.8	0.80176	0.00075	0.00806	G5
Ls1g94401.1	Toll/interleukin-1 receptor-like protein	-0.398	-1.479	-0.945	0.34671	0.00017	0.00824	G5
Ls1g95341.1	Chlorophyll a-b binding protein 21 chloroplastic	-0.135	-0.239	-1.362	0.24689	0.01771	0	G6
Ls1g95380.1	NA	-1.569	-1.826	-1.471	0.0126	0.00218	0.00781	G5
Ls1g95580.1	Protein IQ-DOMAIN 1	-0.495	-1.377	-1.492	0.0003	0	0	G6
Ls1g96060.1	Glucan endo-13-beta-D-glucosidase	3.692	0.776	1.23	0.00024	0.46578	0.1899	G1
Ls1g96220.3	3-oxoacyl-[acyl-carrier-protein] synthase I chloroplastic	0.51	1.883	1.572	0.50414	0.00123	0.00562	G2
Ls1g96600.2	Probable leucine-rich repeat receptor-like protein kinase At5g49770	-0.5	-0.34	-1.072	0.08723	0.20038	0.00014	G6
Ls1g96800.1	Uncharacterized protein C594.04c	-0.54	-1.739	-1.568	0.04014	0	0	G5
Ls1g96881.1	3-oxoacyl-[acyl-carrier-protein] synthase I chloroplastic	0.57	0.652	-2.613	0.29456	0.16185	8e-05	G6
Ls1g9740.3	Ribosome maturation protein SBDS	0.478	1.357	1.124	0.01148	0	0	G2
Ls1g97640.1	NA	0.123	-0.544	-1.751	0.86688	0.26259	0.00053	G6
Ls1g97840.3	Calmodulin binding protein PICBP	-0.008	-1.038	-1.119	0.9914	1e-05	0	G5
Ls1g98241.1	Putative disease resistance RPP13-like protein 1	-0.603	-1.159	-0.893	0.09614	0.00078	0.0059	G5
Ls1g98941.1	TMV resistance protein N	-0.487	-0.514	-1.558	0.43324	0.33357	0.00424	G6
Ls1g99500.1	Receptor-like protein kinase ANXUR1	0.218	-0.596	-1.451	0.44953	0.0145	0	G6
Ls1g9961.1	Pentatricopeptide repeat-containing protein At3g21470	-0.228	0.463	1.263	0.50965	0.08502	1e-05	G3
Ls2g100301.3	Protein ENHANCED DISEASE RESISTANCE 2	-0.13	-1.47	-1.299	0.7502	2e-05	6e-05	G5
Ls2g100441.3	UDP-xylose transporter 1	-0.367	-0.401	-1.377	0.14459	0.07318	0	G6
Ls2g100901.1	DNA damage-repair/toleration protein DRT100	-1.288	-1.491	-0.926	3e-05	0	0.00055	G5
Ls2g101000.1	Transcription factor bHLH122	0.773	1.652	0.345	0.00012	0	0.04741	G2
Ls2g101040.3	NA	0.249	0.711	1.157	0.43129	0.00562	2e-05	G3
Ls2g101060.1	UDP-glycosyltransferase 92A1	0.789	1.134	0.324	3e-05	0	0.04437	G2
Ls2g101081.1	Long-chain-fatty-acid--AMP ligase FadD26	-1.217	-0.994	-0.592	0.00115	0.00321	0.06077	G5
Ls2g101240.1	Acyl-lipid (9+3)-(E)-desaturase	0.075	-1.031	-1.864	0.79601	1e-05	0	G6
Ls2g101581.1	NA	1.642	-0.496	0.468	0.00407	0.43142	0.39853	NA
Ls2g101621.3	Protein YLS3	-0.909	-1.434	-2.494	0.00091	0	0	G6
Ls2g102040.1	Calcium-dependent protein kinase 20	-0.814	-1.327	-0.487	0.10775	0.00506	0.26428	NA
Ls2g102720.1	OTU domain-containing protein At3g57810	1.375	2.181	1.531	0	0	0	G4
Ls2g102781.1	Probable ATP-dependent RNA helicase ddx5	0.484	1.137	1.017	0.00111	0	0	G3
Ls2g102840.1	Phosphatidylinositol-3-phosphatase myotubularin-1	1.052	1.107	1.531	0.04624	0.01953	0.00105	G4
Ls2g102941.1	Chlorophyll a-b binding protein 16 chloroplastic	-0.459	-1.136	-2.261	0.00349	0	0	G6
Ls2g103120.1	Non-symbiotic hemoglobin 2	-0.707	-1.39	-3.784	0.15503	0.00273	0	G6
Ls2g103280.1	Protein neuralized	0.695	1.259	0.436	0	0	0.00038	G2
Ls2g103401.1	NAC domain containing protein 52	0.427	1.205	0.527	0.00405	0	0.00018	G2
Ls2g103841.1	Beta-glucosidase BoGH3B	0.849	4.681	3.101	0.77061	0.00039	0.03463	G2
Ls2g104420.1	Probable tocopherol O-methyltransferase chloroplastic	0.008	0.546	1.193	0.98206	0.00011	0	G3
Ls2g104520.1	Choline/ethanolaminephosphotransferase 1	0.141	1.183	1.523	0.47231	0	0	G3
Ls2g104580.1	Proline- glutamic acid- and leucine-rich protein 1	0.219	0.933	1.148	0.19676	0	0	G3
Ls2g104861.1	Pleiotropic drug resistance protein 2	-0.527	-1.082	-0.218	0.00603	0	0.20384	G5
Ls2g104941.1	NA	-0.172	-0.803	-1.264	0.5929	0.00202	1e-05	G6
Ls2g105060.1	Protein kinase G11A	-0.486	-1.563	-0.606	0.47341	0.00974	0.26503	G5
Ls2g105521.3	Transcription factor SRM1	-0.459	-1.954	-1.53	0.23521	0	5e-05	G5
Ls2g105900.1	Xanthoxin dehydrogenase	0.044	1.874	0.995	0.91646	0	7e-05	G2
Ls2g105941.1	NA	0.197	-1.492	-2.302	0.41692	0	0	G6
Ls2g106101.5	Putative RING-H2 finger protein ATL71	1.427	0.951	-0.218	0.0061	0.0514	0.70859	G1
Ls2g106221.1	NA	1.959	0.693	0.006	0	0.00124	0.98946	G1
Ls2g106401.1	Glycine-rich RNA-binding protein 4 mitochondrial	-0.216	-0.091	1.402	0.67248	0.84494	0.00013	NA
Ls2g106441.1	Pentatricopeptide repeat-containing protein At2g37230	-0.772	0.083	1.202	1e-05	0.62503	0	G3
Ls2g106480.2	Ethylene-insensitive protein 2	-1.227	-1.684	-1.243	0	0	0	G5
Ls2g106520.1	Phenylalanine ammonia-lyase 3	1.876	1.18	0.623	0	0	0.00359	G1
Ls2g106540.1	Phenylalanine ammonia-lyase 3	1.655	0.713	0.768	0	0.00311	0.00131	G1
Ls2g106580.1	NA	-0.761	-1.71	-1.861	0.0157	0	0	G6
Ls2g106861.1	Heavy metal-associated isoprenylated plant protein 6	2.255	1.725	0.852	1e-05	0.00015	0.04792	G4
Ls2g107320.7	Steroid 5-alpha-reductase DET2	2.013	2.023	1.549	0.00018	7e-05	0.00145	G4
Ls2g107340.1	Very-long-chain enoyl-CoA reductase	-1.125	-3.373	-7.242	0.16542	0.00037	0	G6
Ls2g107421.1	GDSL esterase/lipase At5g33370	-0.227	-1.233	-1.912	0.34003	0	0	G6
Ls2g107521.1	NA	3.873	2.417	0.824	0	0.00011	0.20625	G1
Ls2g107580.1	Homeobox-DDT domain protein RLT3	0.405	1.214	0.97	0.00784	0	0	G2
Ls2g107620.1	Probable LRR receptor-like serine/threonine-protein kinase At3g47570	1.865	0.591	0.349	0	0.07959	0.30419	G1
Ls2g107780.1	Ethylene-responsive transcription factor 1B	1.067	0.066	0.281	1e-05	0.78817	0.16202	G1
Ls2g107961.3	Phosphoenolpyruvate carboxylase kinase 2	0.428	0.042	-1.389	0.02801	0.85066	0	NA
Ls2g108000.1	Pentatricopeptide repeat-containing protein At1g62260 mitochondrial	-0.422	-1.41	-0.521	0.381	0.0012	0.18623	G5
Ls2g108040.3	Probable low-specificity L-threonine aldolase 1	0.126	-0.035	-1.098	0.61142	0.88599	0	G6
Ls2g108421.1	Protease Do-like 10 mitochondrial	0.087	0.845	1.082	0.67694	0	0	G3
Ls2g108700.1	Cytokinin riboside 5-monophosphate phosphoribohydrolase LOG3	1.448	0.022	-0.116	4e-05	0.96719	0.74884	G1
Ls2g108920.1	Aquaporin PIP2-4	0.716	-2.001	-3.184	0.20764	0.00029	0	G6
Ls2g108980.1	Aquaporin PIP2-4	1.129	-0.802	-1.305	0.01019	0.05838	0.00258	G6
Ls2g109001.2	Probable aquaporin PIP2-2	1.883	-1.016	-1.87	0.00028	0.05455	0.00109	G6
Ls2g109040.1	NA	-0.95	-1.11	-0.761	0.02416	0.00458	0.03927	G5
Ls2g109081.1	CASP-like protein 5A1	0.491	0.941	1.17	0.01113	0	0	G3
Ls2g109221.1	Zinc finger protein JACKDAW	0.515	1.14	0.049	1e-05	0	0.64706	NA
Ls2g109480.3	Elongation factor 1-alpha	1.459	1.175	1.849	0.03408	0.06173	0.00313	G4
Ls2g109661.1	Pentatricopeptide repeat-containing protein At3g09650 chloroplastic	1.07	1.486	1.411	0	0	0	G4
Ls2g109681.2	Nuclear transcription factor Y subunit B-8	-0.171	-0.832	-1.029	0.67632	0.00836	0.00126	G6
Ls2g109741.3	Floral homeotic protein APETALA 2	1.186	1.063	0.468	0	0	0.00055	G2
Ls2g109801.1	Protein REVEILLE 8	2.112	1.429	0.823	0	0	0	G1
Ls2g109940.1	Adenylate kinase 1 chloroplastic	0.895	2.599	2.259	0.00201	0	0	G2
Ls2g110080.2	WRKY transcription factor 44	1.022	1.52	0.81	0.00058	0	0.00248	G2
Ls2g110560.3	Probable histone H2B.1	0.301	-1.158	-0.731	0.27262	2e-05	0.00253	G5
Ls2g110661.4	Type I inositol polyphosphate 5-phosphatase 8	2.724	2.899	1.233	1e-05	0	0.02185	G2
Ls2g110761.1	Cytochrome P450 71B37	-0.613	-0.185	-1.335	0.13811	0.64256	0.00063	G6
Ls2g11081.3	MDIS1-interacting receptor like kinase 2	-0.007	-1.031	-1.477	1	0.06706	0.00964	G6
Ls2g111101.2	Dirigent protein 17	-1.568	-1.163	-0.995	4e-05	0.00051	0.00181	G5
Ls2g111280.1	Exocyst complex component EXO70H1	3.245	2.814	2.21	1e-05	5e-05	0.00089	G4
Ls2g111460.3	Cation/H(+) antiporter 20	-0.296	-0.543	-1.025	0.31143	0.0303	0.00012	G6
Ls2g111601.1	UNC93-like protein 3	-0.387	-1.48	-1.931	0.05735	0	0	G6
Ls2g111720.1	Organelle RRM domain-containing protein 2 mitochondrial	-0.211	0.243	1.004	0.18676	0.07952	0	G3
Ls2g112040.2	Miraculin	1.221	2.478	3.46	0	0	0	G3
Ls2g112180.3	Agamous-like MADS-box protein AGL62	-1.52	-1.847	-1.983	0.00832	0.00085	0.00035	G5
Ls2g112381.1	Auxin response factor 18	0.407	1.119	1.048	0.15508	3e-05	6e-05	G3
Ls2g112741.1	H/ACA ribonucleoprotein complex subunit 2-like protein	-0.078	0.554	1.637	0.66255	9e-05	0	G3
Ls2g112761.3	Nucleolar pre-ribosomal-associated protein 1	0.282	1.01	0.664	0.09298	0	3e-05	G2
Ls2g112840.2	Serine/threonine-protein kinase PCRK1	0.022	0.868	1.406	0.99106	0.06279	0.00195	G3
Ls2g113101.3	Cytochrome P450 71B7	1.121	0.201	0.132	0.00411	0.63161	0.7526	G1
Ls2g113261.2	G-type lectin S-receptor-like serine/threonine-protein kinase At4g27290	-0.021	-1.124	-0.939	0.98381	0.00325	0.0096	G5
Ls2g113421.3	G-type lectin S-receptor-like serine/threonine-protein kinase At4g27290	-0.47	-0.859	-1.69	0.16393	0.00521	0	G6
Ls2g113521.2	G-type lectin S-receptor-like serine/threonine-protein kinase At4g27290	0.479	1.93	-0.516	0.65449	0.00587	0.57865	NA
Ls2g113960.1	NA	1.969	1.713	-0.273	0.00563	0.00937	0.7427	NA
Ls2g113980.1	NA	6.869	5.574	4.672	0.00195	0.01592	0.05865	G4
Ls2g114281.1	Tyrosine-specific transport protein 1	-0.739	1.602	-0.456	0.04901	0	0.15749	NA
Ls2g114941.2	G-type lectin S-receptor-like serine/threonine-protein kinase At4g27290	1.08	0.801	0.655	0	0	3e-05	G4
Ls2g115021.1	G-type lectin S-receptor-like serine/threonine-protein kinase At4g27290	1.016	2.311	1.191	0.00013	0	0	G2
Ls2g115141.1	Probable RNA-binding protein ARP1	-0.775	-1.16	-0.508	0.0032	2e-05	0.02756	G5
Ls2g115441.2	Two-component response regulator-like PRR37	-0.614	-1.283	-1.028	0	0	0	G5
Ls2g115761.3	NA	1.094	1.767	0.943	0.00284	0	0.00448	G2
Ls2g115780.1	NA	1.516	1.49	2.115	0.10481	0.07484	0.00784	G4
Ls2g116020.1	3-ketoacyl-CoA synthase 12	0.311	1.209	0.906	0.15514	0	1e-05	G2
Ls2g116080.1	Peptidyl-prolyl cis-trans isomerase FKBP62	0.307	1.15	1.146	0.59895	0.00842	0.00745	G3
Ls2g116160.1	Floral homeotic protein APETALA 2	0.927	1.668	1.695	0.00269	0	0	G4
Ls2g116240.2	Sporulation protein RMD1	-0.137	0.389	1.262	0.15963	3e-05	0	G3
Ls2g116340.1	3-ketoacyl-CoA synthase 19	-0.398	-1.623	-1.751	0.42493	0.00044	0.00016	G6
Ls2g116461.1	3-ketoacyl-CoA synthase 19	0.017	-1.005	-0.408	0.98606	0.00305	0.20123	G5
Ls2g116501.2	ACT domain-containing protein ACR9	0.46	0.542	1.278	0.00892	0.00102	0	G3
Ls2g116640.1	Heat shock cognate 70 kDa protein	-0.806	1.514	-1.69	0.10732	0.0003	0.00053	G6
Ls2g116801.1	UDP-glycosyltransferase 76B1	2.725	3.504	2.472	1e-05	0	1e-05	G4
Ls2g117161.1	NA	-1.059	-1.367	-1.811	0.00454	0.0003	2e-05	G5
Ls2g117381.1	Protein NRT1/ PTR FAMILY 5.6	-0.411	-1.335	-2.685	0.52395	0.01468	4e-05	G6
Ls2g117441.1	Probable glycosyltransferase At5g25310	0.527	1.234	1.145	0.0071	0	0	G3
Ls2g117620.3	Zinc finger protein ZAT11	1.795	0.238	0.068	0.00714	0.7627	0.93766	G1
Ls2g117781.1	Enoyl-CoA delta isomerase 1 peroxisomal	-0.061	-1.338	-0.048	0.89628	5e-05	0.88741	G5
Ls2g117820.3	Delta-1-pyrroline-5-carboxylate synthase	-0.05	1.419	0.763	0.70228	0	0	G2
Ls2g117861.1	Probable LRR receptor-like serine/threonine-protein kinase At3g47570	-0.989	-0.476	-2.452	0.18792	0.47029	0.00146	G6
Ls2g117881.2	Pentatricopeptide repeat-containing protein PPR5 homolog chloroplastic	-0.217	-1.054	-0.341	0.12907	0	0.00696	G5
Ls2g117981.1	Glutamate-rich WD repeat-containing protein 1	0.055	0.749	1.005	0.79781	0	0	G3
Ls2g118081.1	Ultraviolet-B receptor UVR8	1.893	3.506	2.785	0	0	0	G4
Ls2g118420.1	Cyclin-dependent protein kinase inhibitor SMR4	-0.834	-0.344	-1.715	0.00126	0.13136	0	G6
Ls2g118460.1	NA	-1.192	-0.791	-0.64	0.00304	0.02552	0.05942	G5
Ls2g118601.1	Protein phosphatase 2C 3	2.405	1.787	0.178	0	0	0.2654	G1
Ls2g118741.2	Ribulose bisphosphate carboxylase/oxygenase activase 2 chloroplastic	-0.016	-0.481	-2.406	0.94009	0.00013	0	G6
Ls2g11881.2	Phosphoethanolamine N-methyltransferase 1	-1.058	-0.445	-1.459	6e-05	0.05103	0	G6
Ls2g118860.1	Glycerol-3-phosphate acyltransferase 5	-0.036	-0.986	-1.056	0.9629	0.01067	0.00559	G5
Ls2g119141.1	Glucan endo-13-beta-glucosidase	1.186	2.252	1.195	0	0	0	G2
Ls2g119180.1	NA	-1.127	-2.86	-2.058	0.24068	0.00498	0.01946	G5
Ls2g119220.1	Probable serine/threonine-protein kinase PBL9	-0.539	-0.543	-1.04	0.13436	0.09054	0.00161	G6
Ls2g119480.1	Receptor-like protein kinase HERK 1	0.573	-1.087	-0.279	0.02655	7e-05	0.24564	NA
Ls2g119580.1	NA	4.22	2.443	2.183	0.00137	0.08407	0.12108	G4
Ls2g119701.1	NA	-0.164	1.1	1.391	0.51436	0	0	G3
Ls2g119741.1	NA	-1.458	-1.454	-0.628	0	0	0.0013	G5
Ls2g119861.1	7-deoxyloganetic acid glucosyltransferase	-1.147	-1.364	-0.648	7e-05	0	0.00645	G5
Ls2g120001.4	7-deoxyloganetic acid glucosyltransferase	-1.765	-1.64	-0.202	0.0001	8e-05	0.58342	G5
Ls2g120081.1	18.5 kDa class I heat shock protein	-0.698	-1.93	-1.975	0.15104	0.0001	6e-05	G6
Ls2g120461.3	Probable LRR receptor-like serine/threonine-protein kinase At3g47570	0.53	-0.651	-2.719	0.44659	0.28742	0.00013	G6
Ls2g120641.2	Uncharacterized protein At2g39920	-1.264	-1.47	-1.367	1e-05	0	0	G5
Ls2g12080.1	Aluminum-activated malate transporter 9	2.006	2.346	1.213	0	0	0	G4
Ls2g121400.1	Nematode resistance protein-like HSPRO2	1.601	0.437	-0.539	0.0011	0.36485	0.2622	G1
Ls2g121440.1	Aquaporin PIP1-2	0.816	-0.564	-1.188	0.01596	0.07131	0.00028	G6
Ls2g121480.1	Aquaporin PIP1-2	-0.27	-2.153	-1.613	0.39038	0	0	G5
Ls2g121640.1	F-box protein At5g06550	0.149	0.918	1.097	0.41144	0	0	G3
Ls2g122701.2	Cytochrome P450 82A3	0.616	-0.314	1.44	0.04828	0.3084	0	G3
Ls2g122961.2	NA	2.557	1.33	-0.093	0	0	0.71843	G1
Ls2g123461.1	Putative serine/threonine-protein kinase-like protein CCR3	1.233	-0.036	-0.018	0.00111	0.94687	0.97462	G1
Ls2g123620.1	Putative Myb family transcription factor At1g14600	-1.615	-0.997	-1.171	0.00018	0.00636	0.00145	G5
Ls2g124020.1	RING-H2 finger protein ATL66	0.87	2.147	1.71	0.0006	0	0	G2
Ls2g124221.1	Protein EMB-1	3.31	7.732	3.672	0.31883	6e-05	0.16366	G2
Ls2g124481.1	Ferritin-3 chloroplastic	0.347	0.691	1.033	0.01715	0	0	G3
Ls2g124521.3	Protein ESKIMO 1	-0.342	-1.268	-2.146	0.35876	0.00023	0	G6
Ls2g124540.1	Protein DOG1-like 4	0.046	5.854	5.25	0.99335	0	0	G3
Ls2g12460.3	Thaumatin-like protein 1	1.721	0.271	0.068	0	0.24938	0.79521	G1
Ls2g124621.1	Zinc finger CCCH domain-containing protein 29	2.243	1.281	0.129	0	0	0.36749	G1
Ls2g124860.1	Probable 2-oxoglutarate-dependent dioxygenase At5g05600	0.197	0.305	-1.006	0.54002	0.23879	0.00032	G6
Ls2g124880.1	Expansin-A8	-0.951	-1.927	-1.081	0	0	0	G5
Ls2g125000.3	Superoxide dismutase [Mn] mitochondrial	-0.077	0.499	1.15	0.53809	1e-05	0	G3
Ls2g125021.1	tRNA (guanine(26)-N(2))-dimethyltransferase	-0.035	0.188	1.173	0.90411	0.29241	0	G3
Ls2g125041.1	Beta-fructofuranosidase soluble isoenzyme I	0.231	0.272	1.135	0.35793	0.20524	0	G3
Ls2g125121.3	Beta-fructofuranosidase soluble isoenzyme I	-0.108	2.554	2.698	0.76405	0	0	G3
Ls2g125460.1	NA	2.148	2.943	1.848	0	0	0	G4
Ls2g125581.1	Abscisic acid receptor PYL6	-0.801	-2.51	-1.652	0.00532	0	0	G5
Ls2g125641.1	NA	1.241	-0.635	-0.906	0.00838	0.2047	0.06172	NA
Ls2g125740.2	NA	1.145	0.241	-5.144	0.21091	0.81692	0.00214	G6
Ls2g125820.1	Protein EARLY RESPONSIVE TO DEHYDRATION 15	-1.68	-2.355	-2.13	0	0	0	G5
Ls2g125840.1	Uncharacterized 38.1 kDa protein	0.286	1.699	0.55	0.23391	0	0.00675	G2
Ls2g125861.1	Wound-induced protein 1	0.528	0.216	-1.848	0.04702	0.39728	0	NA
Ls2g125961.3	Ribosome biogenesis protein NOP53	0.314	0.934	1.19	0.01296	0	0	G3
Ls2g126100.1	Protein NRT1/ PTR FAMILY 5.1	0.361	-1.194	-1.946	0.36417	0.00109	0	G6
Ls2g126280.1	NA	2.324	1.553	0.182	0	0	0.55791	G1
Ls2g126340.1	Two-component response regulator ARR17	1.436	-0.924	-2.803	0.02834	0.18617	0.00087	NA
Ls2g126361.1	Probable inactive serine/threonine-protein kinase scy1	0.004	1.027	0.631	0.99684	0	0	G2
Ls2g126460.1	Probable leucine-rich repeat receptor-like protein kinase At5g05160	-1.106	-1.402	-3.211	0.15517	0.04585	0.00019	G6
Ls2g126680.1	Protein ENHANCED DISEASE RESISTANCE 4	0.482	0.112	-1.174	0.00194	0.46335	0	NA
Ls2g126821.1	NA	4.089	1.863	2.207	0.00035	0.08851	0.03364	G1
Ls2g126880.1	Probable WRKY transcription factor 70	1.599	-0.341	-1.322	7e-05	0.37468	0.0007	NA
Ls2g126920.1	Probable WRKY transcription factor 70	-0.587	-2.092	-2.974	0.30653	0.00026	1e-05	G6
Ls2g126980.1	Ethylene-responsive transcription factor 2	-0.463	-1.181	0.261	0.04458	0	0.1986	G5
Ls2g127120.1	Protein mago nashi homolog 2	0.115	0.421	1.43	0.59742	0.01095	0	G3
Ls2g127221.1	Receptor-like protein EIX2	1.298	3.448	1.833	0.00281	0	1e-05	G2
Ls2g127241.3	Receptor-like protein EIX2	1.13	0.602	-0.083	6e-05	0.01561	0.77175	G1
Ls2g127301.4	Uncharacterized protein At1g28695	-0.34	-0.36	-1.484	0.48349	0.3818	0.00058	G6
Ls2g127400.1	RING finger and transmembrane domain-containing protein 2	1	1.215	0.938	3e-05	0	2e-05	G4
Ls2g1280.1	Probable disease resistance protein At4g27220	0.068	-1.071	-1.641	0.9296	0.01888	0.00061	G6
Ls2g128021.1	Ethylene-responsive transcription factor 5	1.512	-0.209	-0.541	0	0.48088	0.04644	NA
Ls2g128100.3	Quinone oxidoreductase 1	0.161	2.247	1.349	0.53063	0	0	G2
Ls2g128141.1	Hexose carrier protein HEX6	1.427	0.478	0.031	6e-05	0.1399	0.94259	G1
Ls2g128581.1	Quinone oxidoreductase 1	0.308	1.766	0.376	0.04347	0	0.0062	G2
Ls2g128800.3	UMP-CMP kinase	0.107	0.289	1.003	0.5914	0.05908	0	G3
Ls2g128901.1	Pectinesterase inhibitor 7	0.052	-1.868	-1.689	0.91095	0	0	G5
Ls2g128981.1	Beta-fructofuranosidase soluble isoenzyme I	-0.407	-1.061	-2.973	0.28605	0.00197	0	G6
Ls2g12901.1	Thaumatin-like protein 1	-0.386	-1.045	-1.29	0.52328	0.03761	0.00986	G6
Ls2g129041.2	Trehalose-phosphate phosphatase A	1.591	-0.175	-0.306	0	0.43713	0.14178	G1
Ls2g12921.1	Chaperone protein dnaJ 11 chloroplastic	-1.855	-1.913	-2.433	0	0	0	G5
Ls2g129401.3	NA	1.949	-0.517	0.319	0.00771	0.54909	0.6859	NA
Ls2g129441.1	NA	1.703	0.518	0.111	0.0051	0.41398	0.87998	G1
Ls2g129481.1	Enolase	0.36	0.475	2.285	0.20286	0.05382	0	G3
Ls2g130100.1	Probable fructokinase-7	1.165	1.763	1.778	0	0	0	G4
Ls2g13040.1	Chaperone protein dnaJ 11 chloroplastic	-0.956	-1.367	-1.081	0.08917	0.00842	0.02836	G5
Ls2g130401.2	NA	0.587	1.289	-2.156	0.08963	8e-05	0	G6
Ls2g130641.1	LsCBF1	2.97	1.557	0.719	0.00211	0.26541	0.65185	G1
Ls2g131360.1	Heat shock protein 83	-0.513	0.671	-1.689	0.3807	0.1518	0.00142	G6
Ls2g13161.1	TMV resistance protein N	0.5	-1.033	-1.538	0.07116	0.00023	0	G6
Ls2g132241.1	Receptor-like protein EIX2	4.008	1.13	2.401	0.00696	0.57488	0.11389	G1
Ls2g132361.1	DNA-binding protein SMUBP-2	-0.625	-1.101	-0.458	0.11322	0.00272	0.18462	G5
Ls2g132381.3	Uncharacterized protein C683.02c	0.28	1.091	1.119	0.09135	0	0	G3
Ls2g132401.2	NA	-0.92	1.192	1.896	0.00912	0.0003	0	G3
Ls2g132761.2	SKP1-like protein 21	0.378	0.798	1.042	0.01991	0	0	G3
Ls2g133260.1	BAG family molecular chaperone regulator 3	0.093	-0.865	-1.064	0.60988	0	0	G6
Ls2g133400.1	UDP-glycosyltransferase 88B1	0.418	1.328	0.54	0.02967	0	0.00208	G2
Ls2g13341.1	Chaperone protein dnaJ 11 chloroplastic	-2.45	-4.241	-6.138	0.08253	0.00794	0.00169	G6
Ls2g133880.1	Heat stress transcription factor B-2a	-1.386	0.489	0.342	0	0.00073	0.01332	NA
Ls2g134000.1	CEN-like protein 2	-0.23	-0.696	-1.637	0.5824	0.03725	2e-05	G6
Ls2g13401.3	Chaperone protein dnaJ 11 chloroplastic	-0.302	-0.794	-1.592	0.31426	0.00264	0	G6
Ls2g134080.1	UDP-glycosyltransferase 88B1	1.402	1.037	1.03	0	0.00012	0.0001	G4
Ls2g13421.1	Receptor-like protein kinase ANXUR1	-0.368	-1.453	-2.674	0.10835	0	0	G6
Ls2g134241.1	Mitochondrial carrier protein MTM1	1.549	3.456	1.609	0	0	0	G2
Ls2g134401.2	Hydroxyproline O-galactosyltransferase HPGT1	-0.177	0.985	1.385	0.46205	0	0	G3
Ls2g134420.1	ABC transporter C family member 10	0.837	2.443	1.619	0.00028	0	0	G2
Ls2g134540.1	Acidic endochitinase SE2	2.379	0.511	0.262	0.00278	0.52794	0.75497	G1
Ls2g134940.1	NA	-1.85	-1.239	-0.983	0.0019	0.01521	0.04231	G5
Ls2g135121.2	Cytochrome b5	0.125	-0.994	-1.734	0.81346	0.00993	5e-05	G6
Ls2g135900.1	Plastidial pyruvate kinase 4 chloroplastic	0.147	-0.754	-1.921	0.59046	0.00078	0	G6
Ls2g1360.1	RING-H2 finger protein ATL80	0.825	0.829	1.283	0.1419	0.09677	0.00739	G4
Ls2g136060.3	Probable pectinesterase/pectinesterase inhibitor 34	-0.386	-1.157	-0.318	0.01582	0	0.02703	G5
Ls2g136240.1	Protein PLASTID TRANSCRIPTIONALLY ACTIVE 7	-0.212	0.116	1.291	0.15594	0.40309	0	G3
Ls2g136261.2	Putative aminoacrylate hydrolase RutD	2.92	0.471	-0.703	0	0.17427	0.04929	G1
Ls2g14581.2	TMV resistance protein N	-1.286	-1.665	-1.595	0.04656	0.00654	0.00697	G5
Ls2g15241.2	DNA polymerase epsilon subunit B	-0.113	0.659	1.521	0.65752	0.00059	0	G3
Ls2g15281.1	Disease resistance protein RGA2	-1.018	-0.711	-0.548	2e-05	0.00064	0.00539	G5
Ls2g15461.1	Ammonium transporter 1 member 2	-0.053	-1.302	-1.72	0.92953	0.00042	1e-05	G6
Ls2g15521.1	NA	-0.65	-1.16	-1.094	2e-05	0	0	G5
Ls2g15600.3	Photosystem I reaction center subunit IV A chloroplastic	-0.32	-0.446	-1.119	0.01365	0.00035	0	G6
Ls2g15680.1	GDSL esterase/lipase At5g33370	0.003	-1.612	-5.883	1	0.0083	0	G6
Ls2g16181.2	F-box protein PP2-B10	1.944	1.104	0.594	0	5e-05	0.01945	G1
Ls2g16321.2	Protein LUTEIN DEFICIENT 5 chloroplastic	-0.236	-0.283	-1.186	0.02199	0.00312	0	G6
Ls2g16780.1	Cytochrome P450 71B37	-0.41	-1.053	-1.068	0.18423	0.00029	0.0002	G6
Ls2g16901.1	2-alkenal reductase (NADP(+)-dependent)	-0.168	-2.055	-1.007	0.84504	0.00172	0.07697	G5
Ls2g16981.1	Cytochrome P450 71B37	-0.369	-1.824	-0.4	0.57449	0.00116	0.44493	G5
Ls2g1701.1	NA	1.646	1.501	1.213	0.00504	0.00592	0.02411	G4
Ls2g17141.1	NA	0.542	-0.034	1.22	0.07899	0.93401	3e-05	G3
Ls2g17201.2	Cysteine-rich receptor-like protein kinase 3	-0.401	-1.105	-0.29	0.36365	0.00455	0.43556	G5
Ls2g17460.1	NA	-0.066	0.915	1.263	0.72389	0	0	G3
Ls2g17881.1	Protein HEADING DATE 3A	-1.09	0.676	2.713	0.49274	0.52031	0.00038	NA
Ls2g18100.2	Plasma membrane ATPase 3	0.945	1.454	0.882	0.0422	0.00066	0.03141	G4
Ls2g18221.3	Tyrosine-protein phosphatase DSP3	2.105	0.755	-0.018	0	0.01435	0.97161	G1
Ls2g18340.1	Serine carboxypeptidase-like 51	-0.16	-0.277	-1.89	0.8181	0.59228	0.00062	G6
Ls2g19020.1	Uclacyanin 1	4.633	5.486	4.447	0.05722	0.00638	0.03854	G4
Ls2g19960.3	Probable cyclic nucleotide-gated ion channel 20 chloroplastic	-0.282	-1.842	-1.964	0.25888	0	0	G6
Ls2g20080.3	Probable cyclic nucleotide-gated ion channel 20 chloroplastic	0.138	-0.29	-1.004	0.66116	0.23908	0.0001	G6
Ls2g2021.1	NA	2.706	0.148	-0.409	0	0.77381	0.36857	G1
Ls2g2080.1	NA	1.329	0.344	-0.724	0.00062	0.36908	0.05781	G1
Ls2g20881.1	NA	1.014	1.26	0.875	0	0	0	G4
Ls2g21060.1	NA	-2.022	-2.042	-2.066	0	0	0	G5
Ls2g21421.3	Splicing factor U2af small subunit A	-0.336	-1.383	-1.792	0.23421	0	0	G6
Ls2g21620.1	Glucomannan 4-beta-mannosyltransferase 9	0.635	-1.214	-0.867	0.12656	0.00356	0.02586	NA
Ls2g22561.1	Transcription factor HBP-1a	1.429	2.038	1.345	0	0	0	G4
Ls2g23501.1	F-box protein PP2-A15	-0.237	-1.356	-0.863	0.46567	1e-05	0.00146	G5
Ls2g23681.2	Embryonic protein DC-8	3.311	8.98	3.965	0.19496	0	0.05137	G2
Ls2g23920.1	Late embryogenesis abundant protein ECP63	2.289	5.78	4.579	0	0	0	G2
Ls2g24040.2	Late embryogenesis abundant protein ECP63	2.648	6.254	5.103	0	0	0	G2
Ls2g241.1	Disease resistance protein At4g27190	1.065	0.172	0.053	1e-05	0.43095	0.82392	G1
Ls2g24360.1	Pentatricopeptide repeat-containing protein At5g03800	0.418	0.5	1.099	0.08436	0.02141	0	G3
Ls2g24640.1	NA	-0.349	-0.802	-1.037	0.01607	0	0	G6
Ls2g24780.1	NA	0.026	-0.352	-1.084	0.95356	0.11957	2e-05	G6
Ls2g24840.1	Purple acid phosphatase 22	-0.337	1.818	0.04	0.3947	0	0.9204	G2
Ls2g25161.2	Mitochondrial fission 1 protein A	-0.505	0.076	1.059	0.00832	0.69268	0	G3
Ls2g25220.1	F-box protein At5g46170	3.611	0.687	0.283	0	0.28081	0.68071	G1
Ls2g25920.2	Eukaryotic peptide chain release factor subunit 1-3	-0.503	-3.597	-4.273	0.47462	1e-05	0	G6
Ls2g261.3	Probable disease resistance protein At4g27220	1.047	0.651	0.238	0	9e-05	0.11971	G1
Ls2g26421.3	NA	-1.377	-1.441	-1.613	0.00867	0.00313	0.00098	G5
Ls2g27221.3	LOB domain-containing protein 1	6.178	7.821	7.119	0.00226	0	4e-05	G4
Ls2g27441.2	Putative disease resistance protein RGA3	-0.734	-1.094	-1.959	0.26962	0.06181	0.00209	G6
Ls2g2780.2	NA	-0.031	-0.397	-1.422	0.9798	0.42034	0.004	G6
Ls2g27860.1	Putative F-box/LRR-repeat protein At5g02930	-0.64	-1.66	-0.132	0.28866	0.00363	0.81369	G5
Ls2g28220.1	Putative disease resistance protein RGA3	-0.379	-0.425	-1.076	0.07632	0.02766	0	G6
Ls2g29001.1	Tryptophan N-monooxygenase 1	-1.053	-4.274	-3.559	0.25214	0.00051	0.00086	G5
Ls2g29160.1	UPF0481 protein At3g47200	1.5	1.389	1.756	0.04462	0.04101	0.00724	G4
Ls2g29221.1	Germacrene A synthase long form	1.966	1.5	0.97	0	7e-05	0.00548	G4
Ls2g2940.2	NA	2.098	1.655	1.843	0.0012	0.00631	0.00185	G4
Ls2g29521.1	NA	0.52	1.092	0.368	0.28778	0.00743	0.38222	G2
Ls2g30141.3	Exosome complex component RRP45B	0.281	1.202	0.923	0.33699	1e-05	0.00022	G2
Ls2g30721.3	E3 ubiquitin-protein ligase RFWD3	0.275	0.698	1.548	0.26062	0.00093	0	G3
Ls2g31121.1	Blue copper protein	0.396	1.019	1.236	0.01727	0	0	G3
Ls2g3121.3	Cysteine protease XCP2	-0.222	-0.327	-1.202	0.34671	0.10205	0	G6
Ls2g3181.1	bZIP transcription factor 50	1.81	0.971	0.384	0	0	0.02443	G1
Ls2g33040.1	NA	-0.764	2.799	1.601	0.74749	0.00769	0.16812	G2
Ls2g33141.1	Hydroxymethylglutaryl-CoA lyase mitochondrial	0.958	1.064	0.423	2e-05	0	0.02781	G2
Ls2g340.2	NA	1.834	0.995	0.44	0	0	0.01057	G1
Ls2g34201.3	Serine carboxypeptidase-like 17	1.293	-0.031	-2.893	0.09788	0.98456	0.00501	NA
Ls2g3421.1	Protein RESPONSE TO LOW SULFUR 4	-0.055	0.103	-1.075	0.92725	0.80076	0.0021	G6
Ls2g3440.1	NA	3.863	1.259	1.214	0	0.00695	0.00762	G1
Ls2g3500.1	NA	-0.244	-1.079	-0.59	0.19426	0	0.00053	G5
Ls2g35160.1	Protein FAF-like chloroplastic	1.799	1.362	0.376	0	0	0.07758	G1
Ls2g35740.1	E3 ubiquitin-protein ligase PUB23	4.161	3.982	1.492	0.00429	0.0036	0.40336	G2
Ls2g35880.1	Protein ETHYLENE INSENSITIVE 3	-0.583	-1.133	-0.461	0.01081	0	0.02382	G5
Ls2g36340.1	Tetrahydrocannabinolic acid synthase	-0.817	-2.363	-4.244	0.32339	0.00297	2e-05	G6
Ls2g3721.1	Probable serine/threonine-protein kinase PIX13	0.908	-0.286	-1.084	0	0.0804	0	NA
Ls2g37481.1	UBP1-associated protein 2B	-0.09	-0.704	-1.209	0.57822	0	0	G6
Ls2g3761.3	Protein NRT1/ PTR FAMILY 5.5	-0.653	-2.565	-2.459	0.28044	5e-05	6e-05	G5
Ls2g37681.1	Aspartic proteinase nepenthesin-1	-0.439	-0.857	-1.747	0.23183	0.00865	0	G6
Ls2g38000.1	Cysteine-rich receptor-like protein kinase 2	1.636	1.48	0.542	2e-05	3e-05	0.10328	G2
Ls2g38441.1	NDR1/HIN1-like protein 10	0.856	1.163	1.472	0.00017	0	0	G4
Ls2g39061.3	Receptor-like protein EIX2	2.823	2.509	1.975	0.004	0.00657	0.03304	G4
Ls2g39381.1	Malonyl-coenzyme A:anthocyanin 3-O-glucoside-6'-O-malonyltransferase	1.779	0.766	0.203	3e-05	0.04525	0.62925	G1
Ls2g39940.1	Long-chain-alcohol oxidase FAO1	1.322	-0.891	-1.47	0.00851	0.08445	0.00563	G6
Ls2g40021.1	Plastid-lipid-associated protein 6 chloroplastic	0.526	2.032	0.938	0.00337	0	0	G2
Ls2g40101.1	Shewanella-like protein phosphatase 2	3.097	0.553	-0.19	3e-05	0.50211	0.84185	G1
Ls2g40340.1	N-lysine methyltransferase setd6	0.224	0.699	1.472	0.15404	0	0	G3
Ls2g40441.1	Cleft lip and palate transmembrane protein 1 homolog	0.127	1.281	0.91	0.36483	0	0	G2
Ls2g4060.3	Cinnamoyl-CoA reductase 2	-0.02	-0.819	-1.831	0.98488	0.02416	1e-05	G6
Ls2g4080.1	Probable acyl-activating enzyme 1 peroxisomal	-0.428	-1.553	-1.779	0.04903	0	0	G6
Ls2g4121.1	Vinorine synthase	1.012	2.735	2.104	0.22381	5e-05	0.00127	G2
Ls2g41360.1	NA	0.217	0.749	1.08	0.45242	0.0014	1e-05	G3
Ls2g41901.1	NA	1.082	1.737	1.195	0.00234	0	0.00031	G4
Ls2g42041.3	DEAD-box ATP-dependent RNA helicase 13	0.261	1.042	1.225	0.08686	0	0	G3
Ls2g43101.1	Uncharacterized protein sll0005	1.462	2.025	1.658	0	0	0	G4
Ls2g43400.1	Probable pectate lyase 15	-0.995	-3.099	-2.187	0.0001	0	0	G5
Ls2g43420.1	NA	-1.561	-3.034	-7.164	0.09584	0.00275	4e-05	G6
Ls2g44160.1	Probable receptor-like protein kinase At5g59700	0.178	-1.388	-2.471	0.76842	0.00278	1e-05	G6
Ls2g44460.1	F-box protein PP2-B10	0.731	1.662	0.453	0.27966	0.00293	0.44622	G2
Ls2g45340.4	Receptor-like protein kinase FERONIA	2.392	0.423	0.28	0.00361	0.67833	0.78371	G1
Ls2g45941.1	Crocetin glucosyltransferase chloroplastic	1.594	1.489	0.93	1e-05	1e-05	0.00259	G4
Ls2g46060.1	Crocetin glucosyltransferase chloroplastic	1.846	1.35	0.758	0	0	0.0002	G4
Ls2g47181.1	Protein ECERIFERUM 26	-3.673	-0.759	-5.35	5e-05	0.23816	0	G6
Ls2g47300.1	Protein ECERIFERUM 26	-0.535	-1.645	-2.502	0.19275	7e-05	0	G6
Ls2g47461.1	UDP-glucuronate 4-epimerase 6	0.478	-1.001	-0.041	0.08506	0.00019	0.89429	G5
Ls2g47681.1	Protein RALF-like 32	-0.646	-1.369	-1.518	0.14675	0.00134	0.00039	G6
Ls2g47881.2	NA	-0.849	-0.623	-1.015	0.00167	0.01046	9e-05	G5
Ls2g48221.1	Leucine-rich repeat receptor protein kinase MSP1	-0.328	-1.342	-1.274	0.54144	0.00336	0.00406	G5
Ls2g48441.1	NA	-2.538	-3.057	-3.043	0.01219	0.0021	0.00152	G5
Ls2g48500.1	Indole-3-acetic acid-induced protein ARG7	-2.352	-2.306	-3.266	0.01517	0.00841	0.00084	G5
Ls2g4860.1	Disease resistance protein RPS2	-0.728	-1.318	-1.061	0.00244	0	1e-05	G5
Ls2g4900.3	Probable disease resistance protein At4g27220	-0.398	-1.216	-1.07	0.28274	0.0004	0.00113	G5
Ls2g49000.1	Probable 28S rRNA (cytosine(4447)-C(5))-methyltransferase	0.117	1.214	0.949	0.51838	0	0	G2
Ls2g49081.1	UDP-glycosyltransferase 90A1	0.464	1.995	0.978	0.12545	0	0.00029	G2
Ls2g49361.1	Probable aldo-keto reductase 2	0.351	0.723	1.35	0.04302	2e-05	0	G3
Ls2g49461.1	Probable aldo-keto reductase 2	0.408	0.765	1.144	0.03564	5e-05	0	G3
Ls2g49721.1	Probable aldo-keto reductase 4	1.967	2.392	2.092	0.04242	0.00549	0.01353	G4
Ls2g4981.1	TMV resistance protein N	3.673	4.778	3.167	0	0	0	G4
Ls2g5001.1	TMV resistance protein N	3.56	4.905	2.977	0.02879	0.00035	0.04952	G4
Ls2g50320.1	Beta-amyrin 28-monooxygenase	0.114	-0.586	-1.498	0.59579	0.00089	0	G6
Ls2g50620.1	UDP-glycosyltransferase 74G1	2.546	4.78	2.393	0	0	0	G2
Ls2g50720.1	E3 ubiquitin-protein ligase SIRP1	-0.042	0.227	-1.79	0.96467	0.64116	0.00058	G6
Ls2g50821.1	Pyruvate kinase cytosolic isozyme	0.771	0.635	1.371	0	3e-05	0	G3
Ls2g51040.1	Transcription antitermination protein NusB	-0.162	0.24	1.169	0.28683	0.06583	0	G3
Ls2g51180.1	Probably inactive leucine-rich repeat receptor-like protein kinase At3g28040	-0.587	-1.159	-0.971	0.07555	0.00025	0.00138	G5
Ls2g51320.3	NA	1.217	0.214	0.307	3e-05	0.43754	0.22759	G1
Ls2g51461.2	Mucin-1	0.754	1.232	1.161	0.09178	0.00248	0.00362	G4
Ls2g52200.3	Pyruvate decarboxylase 2	-0.318	-0.539	-1.38	0.25524	0.02624	0	G6
Ls2g52260.3	Pyruvate decarboxylase 2	0.578	3.288	1.34	0.00015	0	0	G2
Ls2g52561.1	Probable U3 small nucleolar RNA-associated protein 11	0.679	0.927	1.023	0.00025	0	0	G4
Ls2g53100.2	Geraniol 8-hydroxylase	1.57	0.803	-0.502	3e-05	0.01442	0.1403	G1
Ls2g53800.1	BEL1-like homeodomain protein 1	1.127	1.286	0.472	0	0	3e-05	G2
Ls2g53840.1	E3 ubiquitin-protein ligase PUB22	2.919	1.939	0.692	0	0	0.00772	G1
Ls2g53860.1	E3 ubiquitin-protein ligase PUB23	1.484	0.742	0.333	0.00178	0.09692	0.47607	G1
Ls2g54080.1	Syntaxin-121	5.834	4.793	3.026	0	5e-05	0.01817	G4
Ls2g54120.1	Beta-amyrin 28-monooxygenase	2.524	6.883	5.123	0.00048	0	0	G2
Ls2g54221.1	Serine/threonine-protein phosphatase PP2A catalytic subunit	0.368	1.481	0.357	0.00081	0	0.00046	G2
Ls2g54340.1	NA	-0.381	-1.137	-1.579	0.22827	0.00016	0	G6
Ls2g54380.1	NA	-0.259	-0.848	-1.52	0.27567	0.00013	0	G6
Ls2g56201.1	Kinesin-like protein KIN-7K chloroplastic	-0.452	-1.462	-1.629	0.04525	0	0	G6
Ls2g56260.1	B3 domain-containing protein At2g36080	1.736	2.208	1.209	3e-05	0	0.00121	G2
Ls2g56381.1	Small RNA-binding protein 11 chloroplastic	0.497	0.947	1.148	0.0472	7e-05	0	G3
Ls2g56540.2	NA	0.207	0.855	1.218	0.43786	0.00015	0	G3
Ls2g56801.1	Zinc finger protein 8	-1.16	-1.861	-0.66	0	0	0.00102	NA
Ls2g57021.1	Receptor-like protein kinase HERK 1	-0.485	-1.913	-0.797	0.41954	0.00104	0.10314	G5
Ls2g5740.1	NA	-0.192	-1.013	-0.313	0.68933	0.00645	0.38351	G5
Ls2g57920.1	F-box/kelch-repeat protein At1g15670	-1.408	-1.607	-1.79	0	0	0	G5
Ls2g58201.1	NA	-0.613	-1.069	-1.203	0.0079	1e-05	0	G5
Ls2g5821.2	NA	0.309	1.169	0.44	0.53157	0.00261	0.25374	G2
Ls2g58261.2	NA	-0.375	-0.398	-1.753	0.03467	0.01413	0	G6
Ls2g58341.3	Superoxide dismutase [Cu-Zn] 2	-0.099	-0.392	-1.159	0.67231	0.02659	0	G6
Ls2g58440.1	IQ domain-containing protein IQM6	1.145	-0.499	-1.44	0	0.0121	0	NA
Ls2g58660.2	NA	0.684	1.055	0.264	1e-05	0	0.03399	G2
Ls2g58761.1	Thioredoxin-like 1-1 chloroplastic	4.749	10.07	7.288	0	0	0	G4
Ls2g58980.2	Acyl-CoA C20 Delta5-desaturase	-1.228	-0.409	-1.995	0.00491	0.30469	1e-05	G6
Ls2g59260.3	NA	4.729	6.403	4.837	1e-05	0	0	G4
Ls2g59281.1	Aquaporin SIP1-2	0.25	2.486	0.952	0.08371	0	0	G2
Ls2g59301.1	Mitochondrial fission protein ELM1	0.364	1.212	0.901	0.0053	0	0	G2
Ls2g59341.3	NAC domain-containing protein 90	1.854	1.199	1.085	0.00327	0.04446	0.06273	G4
Ls2g59400.1	NA	-0.231	-0.613	-1.595	0.37854	0.006	0	G6
Ls2g59461.1	Glucan endo-13-beta-glucosidase 14	2.011	0.099	-0.696	2e-05	0.8541	0.11764	G1
Ls2g59580.3	Vacuolar-sorting receptor 6	0.112	-0.625	-1.167	0.75425	0.0166	4e-05	G6
Ls2g5961.1	NA	0.876	-1.921	-1.808	0.17177	0.00294	0.00368	G6
Ls2g60241.3	Mitochondrial import inner membrane translocase subunit TIM22-1	0.219	1.006	1.268	0.27039	0	0	G3
Ls2g60281.1	UDP-glycosyltransferase 43	0.391	0.666	-1.701	0.14578	0.00541	0	G6
Ls2g60361.1	Phosphatidylinositol N-acetylglucosaminyltransferase subunit C	-0.802	-1.014	-0.813	0.00184	6e-05	0.00061	G5
Ls2g60380.1	Endochitinase EP3	1.147	2.068	0.573	0.03036	5e-05	0.24122	G2
Ls2g60401.1	TMV resistance protein N	-0.725	-1.103	-0.994	0.01842	0.00025	0.00059	G5
Ls2g60440.1	Patatin-like protein 7	2.032	1.954	2.148	0	0	0	G4
Ls2g60540.1	NA	0.295	-1.908	-1.809	0.46192	0	0	G5
Ls2g60560.1	NA	-0.05	-1.982	-2.04	0.93429	0	0	G5
Ls2g60840.1	Small RNA-binding protein 11 chloroplastic	-0.178	0.325	1.339	0.58835	0.19893	0	G3
Ls2g60901.2	NA	-0.782	-1.618	-0.284	0.18214	0.00365	0.58343	G5
Ls2g61140.1	Protein PIN-LIKES 3	-0.676	-1.665	-1.59	0.01098	0	0	G6
Ls2g62240.4	Wall-associated receptor kinase-like 2	-0.283	-1.595	-2.47	0.64801	0.00401	0.0001	G6
Ls2g62541.1	Wall-associated receptor kinase-like 2	2.199	0.699	-0.24	1e-05	0.12459	0.63612	G1
Ls2g62600.1	Wall-associated receptor kinase-like 2	1.161	-0.058	-0.431	0.00157	0.90071	0.21832	G1
Ls2g62940.1	Wall-associated receptor kinase-like 1	-0.708	-2.117	-1.495	0.00741	0	0	G5
Ls2g63321.2	Ethylene-responsive transcription factor WRI1	-0.045	1.495	0.779	0.97331	0.00313	0.12482	G2
Ls2g63681.1	Chaperonin 60 subunit alpha 2 chloroplastic	0.158	0.804	1.173	0.53811	0.00013	0	G3
Ls2g63840.1	B2 protein	0.41	1.089	1.827	0.6738	0.10697	0.0035	G3
Ls2g63900.1	NA	0.946	1.531	-0.541	0.03157	0.00019	0.21279	NA
Ls2g64201.1	Nuclear transcription factor Y subunit C-9	0.389	0.825	1.243	0.09824	0.00016	0	G3
Ls2g64281.1	Gamma aminobutyrate transaminase 1 mitochondrial	-0.148	1.858	0.451	0.52423	0	0.01239	G2
Ls2g64421.2	Ankyrin-1	0.158	1.329	1.159	0.35823	0	0	G2
Ls2g6461.1	NA	0.752	1.1	1.339	0.00401	2e-05	0	G4
Ls2g64840.1	Guanosine deaminase	0.22	0.765	1.011	0.06364	0	0	G3
Ls2g64961.3	Probable pectinesterase/pectinesterase inhibitor 51	-1.025	-1.415	-0.652	0	0	0.00041	G5
Ls2g65780.1	NA	2.826	5.121	3.146	0	0	0	G4
Ls2g65820.3	Protein DETOXIFICATION 27	1.59	2.576	1.749	0	0	0	G4
Ls2g65861.1	Putative clathrin assembly protein At4g40080	-1.193	-1.693	-1.041	0	0	1e-05	G5
Ls2g65920.1	E3 ubiquitin-protein ligase ATL6	-0.887	-1.383	-1.114	0.08491	0.00425	0.01455	G5
Ls2g65940.3	Protein MIZU-KUSSEI 1	-0.912	-1.004	-1.144	0.044	0.01469	0.00514	G5
Ls2g65961.1	RING-H2 finger protein ATL54	1.877	0.838	-0.525	0	0.00815	0.10938	G1
Ls2g66000.1	NA	-0.549	-1.431	-0.555	0.03408	0	0.01555	G5
Ls2g66100.1	LanC-like protein GCL1	0.371	-0.831	-1.155	0.25149	0.00491	0.00018	G6
Ls2g66601.2	Receptor-like protein 6	2.716	0.757	-0.496	0	0.04513	0.2162	G1
Ls2g67381.1	Stress enhanced protein 2 chloroplastic	2.138	2.182	2.053	0	0	0	G4
Ls2g67541.1	Serine/threonine-protein kinase PBS1	-1.081	-0.762	-0.765	0	0	0	G5
Ls2g67720.1	Short-chain dehydrogenase cctT	0.247	0.292	1.323	0.35186	0.19643	0	G3
Ls2g67900.1	Linamarin synthase 2	2.049	4.077	2.705	0.00859	0	0.00016	G4
Ls2g68221.1	Potassium channel SKOR	0.205	1.62	0.116	0.26854	0	0.47741	G2
Ls2g68360.2	Potassium channel SKOR	0	-0.377	-1.122	1	0.0454	0	G6
Ls2g68440.1	Aspartic proteinase PCS1	1.379	1.034	-0.324	8e-05	0.00106	0.31817	G1
Ls2g6921.1	Phospholipase D delta	0.889	1.298	2.153	0.41456	0.12882	0.00456	G3
Ls2g69421.4	NA	-0.122	-1.078	-0.217	0.7819	0.00094	0.48992	G5
Ls2g69560.1	Geraniol dehydrogenase 1	1.163	4.584	2.13	0.00127	0	0	G2
Ls2g69640.1	Geraniol dehydrogenase 1	-0.537	-1.034	-1.731	0.40776	0.06173	0.00277	G6
Ls2g69680.1	Dof zinc finger protein DOF5.7	-0.166	-0.37	-1.065	0.70876	0.27436	0.00189	G6
Ls2g70080.1	UDP-glycosyltransferase 91D1	0.68	1.93	1.223	0.14677	1e-05	0.002	G2
Ls2g70320.1	Nicotinamidase 1	0.219	1.067	0.774	0.4183	1e-05	0.00051	G2
Ls2g70341.1	Kinase-interacting protein 1	2.314	1.235	-0.189	1e-05	0.00762	0.73882	G1
Ls2g70580.3	Very-long-chain (3R)-3-hydroxyacyl-CoA dehydratase PASTICCINO 2	-0.21	-1.441	-1.154	0.26215	0	0	G5
Ls2g70980.1	Pentatricopeptide repeat-containing protein At1g56690 mitochondrial	0.166	0.591	1.087	0.68821	0.04738	0.00031	G3
Ls2g71200.1	Cysteine-rich receptor-like protein kinase 2	0.376	-0.865	-1.169	0.01196	0	0	G6
Ls2g71220.1	Cysteine-rich receptor-like protein kinase 2	1.388	0.066	-0.335	0	0.82393	0.17216	G1
Ls2g71380.3	Cysteine-rich receptor-like protein kinase 3	-0.133	-0.815	-1.279	0.70908	0.00302	2e-05	G6
Ls2g71421.1	Cytochrome P450 CYP72A219	2.414	1.863	1.861	7e-05	0.00079	0.00067	G4
Ls2g71481.1	Cytochrome P450 CYP72A219	1.842	2.528	1.066	0.00043	0	0.02213	G2
Ls2g71501.1	Cytochrome P450 CYP72A219	0.786	1.463	0.312	0.00011	0	0.07717	G2
Ls2g71561.3	Glutamate decarboxylase	0.448	2.383	0.424	0.00078	0	0.0006	G2
Ls2g71841.2	Sucrose synthase 6	-0.116	-0.547	-1.28	0.64193	0.00481	0	G6
Ls2g71880.1	Phytoene synthase 1 chloroplastic	0.263	-1.326	-2	0.30428	0	0	G6
Ls2g72121.2	Microsomal glutathione S-transferase 3	1.37	2.026	4.898	0.32583	0.06413	0	G3
Ls2g72140.3	DUF724 domain-containing protein 3	-0.683	-1.434	-0.701	0.07047	0.00015	0.03317	G5
Ls2g72161.3	Microsomal glutathione S-transferase 3	0.602	1.033	1.509	0.00035	0	0	G3
Ls2g72300.1	Probable acyl-activating enzyme 6	-0.584	-1.806	-0.541	0.03846	0	0.02926	G5
Ls2g72320.1	Probable acyl-activating enzyme 5 peroxisomal	-0.507	-2.308	-3.014	0.12383	0	0	G6
Ls2g72581.1	Cysteine-rich receptor-like protein kinase 3	0.46	-0.793	-1.279	0.15409	0.00786	7e-05	G6
Ls2g7260.1	Disease resistance protein RGA2	1.337	1.309	1.474	0.01561	0.00993	0.00314	G4
Ls2g72821.1	2-oxoglutarate-dependent dioxygenase DAO	0.484	1.001	0.313	0.08077	0.00012	0.20569	G2
Ls2g72960.1	Protein SRC2	2.423	1.405	0.274	1e-05	0.0035	0.60782	G1
Ls2g72981.1	Protein PIN-LIKES 3	2.172	2.716	2.253	0	0	0	G4
Ls2g73001.2	Protein PIN-LIKES 3	0.417	-1.601	-1.511	0.08548	0	0	G5
Ls2g73301.1	Granule-bound starch synthase 1 chloroplastic/amyloplastic	0.761	-0.065	-1.315	1e-05	0.69741	0	NA
Ls2g73601.1	Plant intracellular Ras-group-related LRR protein 4	-0.657	-1.891	-1.735	6e-05	0	0	G5
Ls2g73681.3	DNA mismatch repair protein MLH3	0.201	0.301	1.155	0.49342	0.20818	0	G3
Ls2g73941.1	Protein PIN-LIKES 7	2.568	6.421	3.167	0.02714	0	0.00105	G2
Ls2g73961.1	Protein PIN-LIKES 5	-0.407	-1.534	-2.452	0.35064	0.00015	0	G6
Ls2g74080.1	RING-H2 finger protein ATL80	-0.821	-1.516	-0.091	0.01296	1e-05	0.78338	G5
Ls2g74220.1	NA	1.099	-1.172	-4.747	0.27661	0.3114	0.00545	G6
Ls2g74261.1	3-hydroxy-3-methylglutaryl-coenzyme A reductase 3	-0.415	-0.568	-1.876	0.10935	0.01493	0	G6
Ls2g74680.1	NA	2.035	1.973	1.192	0.00084	0.00055	0.03207	G4
Ls2g74920.5	E3 ubiquitin-protein ligase XBAT32	0.184	0.207	-1.612	0.63319	0.51553	1e-05	G6
Ls2g75500.1	NEP1-interacting protein 2	1.272	0.73	-0.254	0.001	0.04075	0.51483	G1
Ls2g75821.1	Histidine kinase 1	0.387	-1.446	-1.053	0.12316	0	2e-05	G5
Ls2g75901.1	WEB family protein At1g75720	-0.158	-0.335	-1.053	0.77949	0.42435	0.00957	G6
Ls2g76000.1	PR5-like receptor kinase	1.739	2.688	0.788	0	0	0.00074	G2
Ls2g76100.1	Thiosulfate sulfurtransferase 18	0.072	-1.169	-0.689	0.80324	0	0.0007	G5
Ls2g76261.1	Protein AE7-like 1	0.046	-1.16	-0.535	0.90543	1e-05	0.01946	G5
Ls2g76341.1	Protein RADIALIS-like 6	0.677	0.019	-1.356	0.00581	0.95974	0	NA
Ls2g76580.1	Laccase-11	0.01	-0.765	-2.304	0.99489	0.00923	0	G6
Ls2g76641.1	NA	1.593	0.175	-0.612	0.00011	0.68621	0.11443	G1
Ls2g76880.1	Chalcone synthase	1.133	1.555	1.078	2e-05	0	2e-05	G4
Ls2g76980.1	Laccase-11	-0.144	-0.412	-2.951	0.878	0.52243	0.00013	G6
Ls2g7721.1	Protein FD	2.331	3.923	2.596	0.08103	0.00025	0.02115	G4
Ls2g77300.1	NA	3.261	0.751	0.253	0	0.09264	0.60016	G1
Ls2g77320.3	NA	1.974	1.635	0.977	0	0	1e-05	G4
Ls2g77380.1	NA	0.399	1.051	-0.212	0.03703	0	0.22661	NA
Ls2g77740.2	Protein HYPER-SENSITIVITY-RELATED 4	2.187	1.323	0.962	0.00232	0.05309	0.16025	G4
Ls2g77800.1	Protein HYPER-SENSITIVITY-RELATED 4	1.354	0.77	0.094	0.00016	0.01648	0.80274	G1
Ls2g78301.1	Protein KTI12 homolog	1.239	1.235	2.214	0.03389	0.01948	3e-05	G3
Ls2g78820.1	Auxin-responsive protein SAUR50	-2.967	-8.165	-3.482	5e-05	0	0	G5
Ls2g79501.1	Ribulose bisphosphate carboxylase small chain chloroplastic	-0.068	-0.604	-1.342	0.76002	0.00026	0	G6
Ls2g79541.1	Ribulose bisphosphate carboxylase small chain chloroplastic	-0.05	-0.245	-1.615	0.83147	0.11819	0	G6
Ls2g79581.1	Ribulose bisphosphate carboxylase small chain chloroplastic	-0.11	-1.627	-2.277	0.64641	0	0	G6
Ls2g79600.1	Ribulose bisphosphate carboxylase small chain chloroplastic	-0.219	-0.514	-1.663	0.11363	0.0001	0	G6
Ls2g79721.1	RHOMBOID-like protein 9 chloroplastic	-0.209	-1.831	-1.494	0.41066	0	0	G5
Ls2g79821.1	NA	-1.093	-1.846	-3.184	0.33121	0.07423	0.00723	G6
Ls2g80060.3	Receptor-like protein 44	-1.049	-1.163	-0.766	0.00154	0.00024	0.00817	G5
Ls2g80380.1	Probable xyloglucan endotransglucosylase/hydrolase protein 6	-0.846	1.285	1.152	0.1367	0.00512	0.00997	NA
Ls2g80441.1	Homeobox-leucine zipper protein HAT22	1.903	2.836	0.406	0	0	0.03824	G2
Ls2g80881.3	Zinc finger CCCH domain-containing protein 14	0.216	0.15	-1.307	0.71124	0.76564	0.00532	G6
Ls2g80961.2	Protein PLASTID MOVEMENT IMPAIRED 2	-0.349	-1.124	-0.89	0.15836	1e-05	0.00013	G5
Ls2g81020.1	Putative glutamine amidotransferase GAT1_2.1	3.518	2.691	2.373	0.00084	0.0058	0.01307	G4
Ls2g81120.1	NA	-1.268	-1.024	-1.575	0.00075	0.00247	2e-05	G5
Ls2g81461.1	NA	3.984	4.263	3.063	0.00019	3e-05	0.00259	G4
Ls2g81560.1	NA	-0.51	-1.561	-1.139	0.02419	0	0	G5
Ls2g82160.1	Uncharacterized protein At5g65660	2.166	0.552	1.085	5e-05	0.26871	0.01949	G1
Ls2g82180.1	NA	0.46	1.086	1.335	0.1633	0.00026	1e-05	G3
Ls2g82580.1	NA	-0.218	1.045	2.155	0.86416	0.13313	0.00069	G3
Ls2g82680.1	Single myb histone 2	0.655	1.484	1.518	0.00516	0	0	G3
Ls2g83561.1	Lysine-rich arabinogalactan protein 18	-0.316	-1.17	-0.735	0.04549	0	0	G5
Ls2g83661.1	Probable protein phosphatase 2C 63	1.221	0.526	-0.122	0.00017	0.07365	0.7132	G1
Ls2g83840.1	Peroxidase 51	1.656	0.33	0.541	0.00052	0.49457	0.21397	G1
Ls2g83861.1	NA	-1.573	-0.916	-0.287	0.00465	0.05356	0.54167	G5
Ls2g841.1	NA	-0.114	-1.481	-1.098	0.76339	0	0.00014	G5
Ls2g84120.2	NA	0.642	0.418	1.01	0.00159	0.02436	0	G3
Ls2g84220.1	Calmodulin-like protein 30	-0.369	-0.437	-1.258	0.04148	0.00817	0	G6
Ls2g84360.3	Uncharacterized oxidoreductase SAV2478	1.305	0.594	0.448	1e-05	0.02112	0.076	G1
Ls2g8460.1	Cytokinin riboside 5-monophosphate phosphoribohydrolase LOG7	0.967	2.874	1.309	0.0052	0	6e-05	G2
Ls2g84821.3	NA	-0.074	1.827	0.704	0.63694	0	0	G2
Ls2g85220.3	1-acyl-sn-glycerol-3-phosphate acyltransferase 1 chloroplastic	0.807	1.126	1.727	0.01057	0.00017	0	G4
Ls2g85381.3	NA	-0.061	0.566	1.144	0.78366	0.00029	0	G3
Ls2g85480.1	Protein MRG1	0.707	1.727	1.728	0.01812	0	0	G3
Ls2g85661.1	UPF0481 protein At3g47200	-0.555	-1.276	-1.699	0.15501	0.0006	2e-05	G6
Ls2g85980.1	Protein furry homolog-like	-0.459	-1.065	-0.751	0.20716	0.00152	0.01659	G5
Ls2g86121.1	Zinc finger protein CONSTANS-LIKE 2	2.434	2.568	1.979	0	0	0	G4
Ls2g86141.4	S-adenosylmethionine decarboxylase proenzyme	3.687	4.199	3.638	0	0	0	G4
Ls2g86220.3	MKI67 FHA domain-interacting nucleolar phosphoprotein	0.316	0.911	1.152	0.06674	0	0	G3
Ls2g86480.1	Protein trichome birefringence-like 19	-0.34	-1.727	-0.511	0.20919	0	0.02761	G5
Ls2g86540.1	Proline-rich receptor-like protein kinase PERK8	0.215	1.145	0.424	0.07633	0	0.00019	G2
Ls2g86600.4	Protein GAMETE EXPRESSED 3	0.344	-0.983	-1.279	0.46857	0.01749	0.00233	G6
Ls2g86720.1	rRNA-processing protein UTP23 homolog	0.355	1.093	1.134	0.12691	0	0	G3
Ls2g86780.1	Calcium uniporter protein 2 mitochondrial	1.563	0.899	0.397	0	6e-05	0.05327	G1
Ls2g86861.2	TMV resistance protein N	1.574	1.043	-0.079	0.00184	0.02762	0.90136	G1
Ls2g86940.1	Methylesterase 10	1.226	1.023	1.387	0.00021	0.00078	1e-05	G4
Ls2g87261.1	Wall-associated receptor kinase-like 14	1.56	1.167	0.404	0	0	0.03581	G1
Ls2g87361.1	LysM domain receptor-like kinase 4	0.675	1.123	0.14	0.09564	0.00209	0.73455	G2
Ls2g87480.3	Probable calcium-binding protein CML46	3.767	2.139	0.863	0	5e-05	0.09334	G1
Ls2g87601.3	NA	-1.125	-1.887	-1.207	0.01033	4e-05	0.00246	G5
Ls2g87640.1	H/ACA ribonucleoprotein complex subunit 4	-0.168	0.555	1.053	0.36703	0.00057	0	G3
Ls2g87800.1	NA	0.75	0.951	1.437	0.04315	0.00448	3e-05	G4
Ls2g880.1	Disease resistance protein At4g27190	1.114	0.223	-0.435	0.00022	0.4545	0.12278	G1
Ls2g88041.2	Probable mitochondrial saccharopine dehydrogenase-like oxidoreductase At5g39410	-0.612	-1.269	-1.279	0.11474	0.00063	0.00047	G5
Ls2g88380.1	Cyclic dof factor 2	2.5	2.702	1.659	0	0	0	G4
Ls2g88641.3	NA	-0.058	-0.869	-1.616	0.92887	0.0224	0.00011	G6
Ls2g88741.1	V-type proton ATPase subunit d2	-0.6	-1.22	-1.796	0.01275	0	0	G6
Ls2g8920.2	GDSL esterase/lipase At3g14820	-1.032	-1.243	-2.127	0.01817	0.00248	1e-05	G6
Ls2g89540.3	Eukaryotic translation initiation factor 3 subunit M	0.029	0.48	1.128	0.89299	0.00049	0	G3
Ls2g8960.1	GDSL esterase/lipase At2g04570	0.055	-1.463	-1.939	0.96703	0.04167	0.00857	G6
Ls2g89640.2	UDP-arabinopyranose mutase 1	2.052	3.693	4.703	0.11601	0.00029	0	G3
Ls2g90040.1	Transmembrane emp24 domain-containing protein p24delta10	-0.524	-1.546	-0.487	0.36974	0.00415	0.30874	G5
Ls2g90121.1	Protein CHLORORESPIRATORY REDUCTION 7 chloroplastic	-0.322	0.074	1.068	0.12338	0.72972	0	G3
Ls2g90361.1	Gibberellin-regulated protein 6	-1.756	-3.692	-2.327	0	0	0	G5
Ls2g90600.1	Type I inositol polyphosphate 5-phosphatase 8	0.402	1.092	1.611	0.19207	0.0001	0	G3
Ls2g90660.1	ABC transporter B family member 15	-0.317	-1.013	-0.385	0.33591	0.00065	0.15762	G5
Ls2g90820.1	UDP-glycosyltransferase 85C2	0.261	1.694	1.386	0.64649	0.00013	0.00104	G2
Ls2g90981.1	Protein SIEVE ELEMENT OCCLUSION B	-0.706	-0.342	-1.45	0.06125	0.3266	0.0001	G6
Ls2g91021.1	Protein SIEVE ELEMENT OCCLUSION B	-0.322	-0.433	-1.08	0.13752	0.02521	0	G6
Ls2g91041.2	28 kDa ribonucleoprotein chloroplastic	-0.166	0.642	1.512	0.29985	2e-05	0	G3
Ls2g91220.1	Glycine-rich domain-containing protein 2	-1.2	-0.77	-0.817	0.00035	0.0076	0.00423	G5
Ls2g91301.3	SUPPRESSOR OF GAMMA RESPONSE 1	1.074	1.834	1.711	0.00034	0	0	G4
Ls2g91361.3	Serine/threonine-protein kinase STY13	1.408	2.263	1.798	0	0	0	G4
Ls2g91541.1	High affinity nitrate transporter 2.7	3.978	5.564	4.044	0	0	0	G4
Ls2g91561.1	NA	0.452	1.137	0.663	0.18569	0.00038	0.02366	G2
Ls2g91720.1	Monodehydroascorbate reductase 4 peroxisomal	-0.015	-1.04	-0.591	0.9543	0	4e-05	G5
Ls2g92000.1	Phosphoglucan phosphatase LSF1 chloroplastic	0.407	-0.178	-1.498	0.02139	0.29841	0	NA
Ls2g9220.1	GDSL esterase/lipase EXL3	-2.068	0.761	0.315	0.00011	0.04615	0.42496	NA
Ls2g92320.5	UDP-glycosyltransferase 90A1	0.791	2.241	1.331	0.00279	0	0	G2
Ls2g92340.1	UDP-glycosyltransferase 90A1	2.218	3.238	2.417	0	0	0	G4
Ls2g92740.1	Ribonuclease HI	0.275	0.569	1.78	0.17915	0.0017	0	G3
Ls2g93260.1	NA	-0.092	-0.545	-2.904	0.94226	0.47407	0.00168	G6
Ls2g93321.1	MADS-box transcription factor 18	3.563	6.405	6.309	2e-05	0	0	G4
Ls2g93480.1	Uncharacterized membrane protein At3g27390	-0.285	1.53	0.373	0.27274	0	0.07333	G2
Ls2g93521.3	NA	1.371	1.741	1.996	0.12973	0.02729	0.00945	G4
Ls2g9361.2	NA	-1.306	-2.202	-2.238	0.12291	0.0077	0.00542	G5
Ls2g93821.1	NA	2.663	2.209	3.521	0.09413	0.14422	0.00571	G4
Ls2g94140.2	Uncharacterized RNA methyltransferase pc1998	-0.483	0.252	1.294	0.01065	0.14322	0	G3
Ls2g94200.1	Pectate lyase	-0.448	-1.031	-1.689	0.20065	0.00144	0	G6
Ls2g94480.1	Pentatricopeptide repeat-containing protein At3g26782 mitochondrial	0.223	0.515	1.382	0.53175	0.06495	0	G3
Ls2g94961.1	NA	0.313	1.074	1.049	0.03527	0	0	G3
Ls2g95001.1	Mediator-associated protein 2	0.216	0.765	1.122	0.3171	7e-05	0	G3
Ls2g95461.1	Arogenate dehydratase/prephenate dehydratase 6 chloroplastic	2.511	1.304	1.2	0	0	0	G4
Ls2g95580.1	NA	-0.07	0.492	1.044	0.80925	0.01057	0	G3
Ls2g95660.3	NA	-0.289	-1.284	-1.762	0.6423	0.01108	0.00086	G6
Ls2g96380.1	Proline-rich receptor-like protein kinase PERK13	0	6.498	3.376	1	0.00059	0.16115	G2
Ls2g96420.3	Uncharacterized protein At4g22758	3.014	2.917	1.116	0	0	3e-05	G2
Ls2g96701.1	BTB/POZ domain-containing protein At3g44820	0.069	-1.025	-0.275	0.90417	0.00569	0.43849	G5
Ls2g96721.2	4-hydroxyphenylpyruvate dioxygenase	0.163	1.293	0.764	0.37057	0	1e-05	G2
Ls2g97800.2	Nuclear transcription factor Y subunit A-9	1.233	1.136	0.702	3e-05	5e-05	0.00666	G4
Ls2g98340.1	RuvB-like protein 1	0.307	0.664	1.032	0.02354	0	0	G3
Ls2g98360.1	4-hydroxy-3-methylbut-2-en-1-yl diphosphate synthase (ferredoxin) chloroplastic	0.014	-0.329	-1.037	0.93034	0.00052	0	G6
Ls2g98481.1	NA	1.029	1.731	0.996	0.10334	0.00146	0.06782	G4
Ls2g98721.1	Exosome complex component RRP41-like	0.142	0.548	1.312	0.40964	0.00021	0	G3
Ls2g99021.3	Serine carboxypeptidase-like 51	0.07	-0.898	-1.857	0.91198	0.02151	3e-05	G6
Ls2g99080.1	Peroxidase 66	-0.196	-0.326	-1.747	0.68223	0.38591	3e-05	G6
Ls2g99360.1	Serine carboxypeptidase 3	-0.271	-0.449	-1.274	0.32115	0.05385	0	G6
Ls2g99721.2	OTU domain-containing protein DDB_G0284757	1.031	0.603	0.73	0	0.00019	1e-05	G4
Ls3g10000.1	Ethylene-responsive transcription factor CRF2	1.139	0.467	0.215	0.00506	0.23509	0.5979	G1
Ls3g100480.1	Uncharacterized protein At5g39865	-1.225	-2.275	-0.403	0.00342	0	0.25855	G5
Ls3g100660.1	NA	1.273	0.418	0.508	4e-05	0.13284	0.05638	G1
Ls3g100860.1	NA	4.553	4.202	2.569	2e-05	3e-05	0.00882	G4
Ls3g101560.1	Aquaporin NIP2-1	1.171	-1.847	-4.365	0.02369	0.00143	0	G6
Ls3g101901.1	NAC domain-containing protein 2	2.169	1.738	0.155	0	0	0.49827	G1
Ls3g102241.1	DEAD-box ATP-dependent RNA helicase 20	-3.652	-3.008	-3.951	0.00216	0.00247	0.00043	G5
Ls3g102300.3	Uncharacterized protein YtfP	0.085	0.514	1.168	0.78715	0.01478	0	G3
Ls3g10240.3	Protein trichome birefringence-like 23	-0.68	-1.106	-1.844	0.02453	0.00019	0	G6
Ls3g10281.3	KAT8 regulatory NSL complex subunit 3	-0.343	-0.506	-1.039	0.21181	0.03562	6e-05	G6
Ls3g10301.3	NA	0.248	2.893	1.978	0.52375	0	0	G2
Ls3g103040.1	NA	-0.998	-1.119	-0.555	0.00446	0.00076	0.06451	G5
Ls3g103061.1	Protein SRG1	4.235	5.871	9.304	0.46885	0.12288	0.00025	G4
Ls3g103200.1	Protein SRG1	0.492	2.691	2.654	0.69871	0.00066	0.00064	G3
Ls3g103300.2	NA	0.204	0.636	1.211	0.2896	0.00022	0	G3
Ls3g103621.3	DNA-3-methyladenine glycosylase 1	-0.754	-1.215	-0.593	3e-05	0	0.00025	G5
Ls3g10401.1	Probable polygalacturonase	0.9	1.33	1.041	0	0	0	G4
Ls3g10421.1	Abscisic acid receptor PYL8	0.188	1.139	0.485	0.15365	0	8e-05	G2
Ls3g104341.1	Galactan beta-14-galactosyltransferase GALS3	1.363	2.05	1.142	0	0	0	G2
Ls3g10461.1	Ethylene-responsive transcription factor ERF061	1.121	1.464	0.461	4e-05	0	0.04954	G2
Ls3g104860.1	TBC1 domain family member 22B	-0.504	-0.995	2.355	0.77906	0.48035	0.00646	NA
Ls3g105920.3	E3 ubiquitin-protein ligase At3g02290	-0.167	-1.452	-0.721	0.67704	3e-05	0.01551	G5
Ls3g10601.3	Mitochondrial inner membrane protein OXA1	-0.015	0.571	1.195	0.94771	1e-05	0	G3
Ls3g106121.1	Adagio protein 3	3.603	3.799	2.776	0	0	0	G4
Ls3g106960.3	UDP-glucuronate:xylan alpha-glucuronosyltransferase 1	-0.819	-1.568	-1.447	0.00555	0	0	G5
Ls3g10720.1	NA	-0.777	-1.049	-0.178	0.03034	0.00192	0.59097	G5
Ls3g107800.1	Berberine bridge enzyme-like 8	4.396	0.053	3.064	0.00081	0.98893	0.01032	G1
Ls3g107880.1	NA	0.91	0.883	1.116	0.01848	0.01257	0.00151	G4
Ls3g108620.3	Receptor-like protein kinase HERK 1	-0.502	-0.719	-1.496	0.36355	0.12685	0.00227	G6
Ls3g108961.1	Putative disease resistance RPP13-like protein 1	-0.962	-1.156	-0.78	1e-05	0	3e-05	G5
Ls3g109121.1	Receptor-like protein kinase HSL1	-0.649	-1.073	-1.234	0.01675	7e-05	1e-05	G5
Ls3g109661.1	Putative receptor-like protein kinase At5g39000	-0.633	-1.674	-3.605	0.36866	0.00891	2e-05	G6
Ls3g109781.1	Protein N-lysine methyltransferase METTL21A	0.112	1.18	1.52	0.58106	0	0	G3
Ls3g109840.1	Putative pentatricopeptide repeat-containing protein At1g12700 mitochondrial	0.868	1.015	1.324	0.00848	0.00098	3e-05	G4
Ls3g110060.4	Neuroguidin	0.235	1.156	1.207	0.20187	0	0	G3
Ls3g110520.1	NA	2.736	1.033	0.155	0.00012	0.145	0.86418	G1
Ls3g110561.2	NA	1.16	0.91	0.629	2e-05	0.00026	0.00762	G4
Ls3g111261.1	Putative pentatricopeptide repeat-containing protein At1g12700 mitochondrial	0.702	0.832	1.211	0.07242	0.01705	0.00054	G4
Ls3g111320.1	Putative pentatricopeptide repeat-containing protein At1g12700 mitochondrial	-0.017	0.128	1.306	0.98912	0.75489	0.00018	G3
Ls3g11141.1	Calcineurin B-like protein 7	0.116	-1.755	-0.407	0.89909	0.00743	0.48194	G5
Ls3g111421.1	Pentatricopeptide repeat-containing protein At2g41080	0.731	0.87	1.423	0.02116	0.00282	0	G4
Ls3g111580.1	Calmodulin-like protein 5	1.379	-0.282	0.133	0	0.22519	0.57287	NA
Ls3g111740.1	NA	0.072	0.109	1.075	0.89944	0.7868	0.00173	G3
Ls3g111780.1	1-aminocyclopropane-1-carboxylate oxidase homolog 1	-0.356	-1.478	-1.138	0.29468	1e-05	0.00025	G5
Ls3g111880.2	F-box/LRR-repeat protein At3g59200	-1.769	-2.207	-1.676	0	0	0	G5
Ls3g111940.2	Hydroxymethylglutaryl-CoA lyase mitochondrial	1.614	1.222	-0.217	0	0	0.1611	G1
Ls3g112500.1	Zinc finger protein 4	-0.806	-1.128	-0.189	4e-05	0	0.25183	G5
Ls3g112621.1	F-box protein At1g22220	-0.369	-1.043	-0.144	0.05355	0	0.41001	G5
Ls3g113201.2	Calcium-dependent protein kinase 7	1.401	0.817	0.697	0.00617	0.08952	0.13845	G4
Ls3g11361.1	B2 protein	2.194	0.903	0.211	0	0.00055	0.42455	G1
Ls3g114020.3	F-box protein At1g78100	-0.433	-1.293	-0.548	0.00909	0	0.00044	G5
Ls3g114521.1	Double-stranded RNA-binding protein 2	-0.169	0.774	1.37	0.85226	0.14897	0.00631	G3
Ls3g114861.1	Putative disease resistance protein At3g14460	1.142	0.639	0.811	0.00138	0.05328	0.01156	G4
Ls3g115620.1	Protein argonaute 4	-0.235	-0.753	-1.322	0.131	0	0	G6
Ls3g115961.2	Protein FAR1-RELATED SEQUENCE 3	-0.437	-1.098	-0.553	0.05183	0	0.00606	G5
Ls3g11620.1	Respiratory burst oxidase homolog protein A	1.094	0.622	0.218	0	0.00046	0.20122	G1
Ls3g116440.1	Putative disease resistance RPP13-like protein 1	-0.368	-3.077	-1.675	0.70872	0.00216	0.03234	G5
Ls3g116801.1	VQ motif-containing protein 22	3.563	2.689	1.199	0	0	0.00073	G1
Ls3g116821.1	Pentatricopeptide repeat-containing protein At4g17616	0.968	0.371	1.2	0.03328	0.41143	0.00321	G3
Ls3g11741.1	Cellulose synthase-like protein G1	-0.198	-2.068	-0.984	0.63226	0	0.00242	G5
Ls3g117761.1	Putative disease resistance RPP13-like protein 1	-1.332	-1.727	-1.277	0.00976	0.00055	0.00583	G5
Ls3g118260.1	Putative disease resistance RPP13-like protein 1	-1.039	-1.712	-1.164	0.00117	0	0.00012	G5
Ls3g118420.2	Putative disease resistance RPP13-like protein 1	-0.459	-1.151	-0.799	0.05898	1e-05	0.00045	G5
Ls3g118780.1	1-aminocyclopropane-1-carboxylate oxidase homolog 1	-1.586	-0.671	-4.234	0.19302	0.52584	0.00278	G6
Ls3g119140.1	Probable inorganic phosphate transporter 1-7	0.461	-1.78	-1.351	0.27683	4e-05	0.00066	G5
Ls3g11961.1	Flavonoid 35'-hydroxylase 1	-0.143	-1.324	-0.328	0.58458	0	0.09989	G5
Ls3g119700.5	UDP-glycosyltransferase 71A15	-0.979	-2.625	-3.033	0.19765	0.00134	0.00034	G6
Ls3g119861.1	UDP-glycosyltransferase 71A15	4.042	5.257	3.673	0	0	0	G4
Ls3g119900.1	UDP-glucose flavonoid 3-O-glucosyltransferase 6	2.216	2.242	1.46	0	0	0	G4
Ls3g120060.1	1-aminocyclopropane-1-carboxylate oxidase homolog 1	-0.451	-0.655	-1.073	0.30715	0.08499	0.00511	G6
Ls3g12060.2	Uncharacterized protein C119.09c	0.339	1.139	1.408	0.23397	1e-05	0	G3
Ls3g120620.1	NA	-0.82	-1.448	-1.364	0.07244	0.001	0.00134	G5
Ls3g121081.1	1-aminocyclopropane-1-carboxylate oxidase homolog 1	-0.182	-0.543	-1.532	0.59932	0.04498	0	G6
Ls3g121100.1	1-aminocyclopropane-1-carboxylate oxidase homolog 1	0.427	-1.256	-4.872	0.66856	0.14401	0.00027	G6
Ls3g121441.3	DEAD-box ATP-dependent RNA helicase 1	0.441	1.031	1.073	0.01214	0	0	G3
Ls3g121740.2	1-aminocyclopropane-1-carboxylate oxidase homolog 1	-0.635	-0.928	-1.92	0.18922	0.03063	6e-05	G6
Ls3g122040.2	1-aminocyclopropane-1-carboxylate oxidase homolog 1	0.404	0.36	-3.595	0.71884	0.69741	0.00914	G6
Ls3g1221.1	NA	-0.03	2.263	1.341	0.9487	0	0	G2
Ls3g122140.1	Uncharacterized protein At4g14450 chloroplastic	-1.097	-1.522	-1.091	1e-05	0	0	G5
Ls3g122700.2	Cellulose synthase-like protein G2	1.681	2.816	2.933	0.00178	0	0	G4
Ls3g123200.4	NA	0.693	1.292	0.284	0	0	0.02238	G2
Ls3g123400.1	Inhibitor of trypsin and hageman factor	3.883	1.206	3.222	0.00186	0.36627	0.00465	G1
Ls3g123820.1	3-ketoacyl-CoA synthase 11	-0.057	-1.107	-1.537	0.85669	0	0	G6
Ls3g124481.3	Endochitinase EP3	1.649	1.559	0.596	0.00139	0.00119	0.2059	G2
Ls3g124601.1	NA	1.675	1.828	1.622	0.00088	0.00015	0.00048	G4
Ls3g124741.1	Endochitinase EP3	0.182	-0.937	-2.541	0.82836	0.12427	0.00048	G6
Ls3g124781.1	Chitinase 4	1.474	3.477	3.236	0.01818	0	0	G3
Ls3g124841.1	CBL-interacting serine/threonine-protein kinase 7	-0.319	-0.746	-1.588	0.19496	0.00087	0	G6
Ls3g125080.1	Serine/threonine-protein kinase KIPK1	-0.452	-1.481	-0.677	0.4234	0.00319	0.14043	G5
Ls3g125440.1	Endochitinase EP3	1.85	1.72	1	0.00054	0.00059	0.04276	G4
Ls3g125481.1	NA	-0.27	-0.919	-1.576	0.6935	0.08351	0.00433	G6
Ls3g125601.1	LRR receptor-like serine/threonine-protein kinase GSO1	-0.128	-0.416	-1.29	0.42852	0.00225	0	G6
Ls3g125760.3	Metalloendoproteinase 1	1.834	0.06	-2.146	0.00297	0.94277	0.00072	NA
Ls3g126481.3	Oxysterol-binding protein-related protein 3A	-0.3	-0.931	-1.335	0.10476	0	0	G6
Ls3g126721.2	tRNA uridine 5-carboxymethylaminomethyl modification enzyme MnmG	-0.026	0.334	1.008	0.90348	0.00825	0	G3
Ls3g127861.1	Pectinesterase 2	1.897	0.37	1.998	0.01324	0.65583	0.00414	G1
Ls3g127881.1	Pectinesterase 2	-1.011	-1.931	-2.03	0.00984	1e-05	0	G5
Ls3g128441.1	Probable non-specific lipid-transfer protein AKCS9	-1.553	-2.635	-4.098	0.13252	0.01027	0.00075	G6
Ls3g12861.1	Protein ABIL3	0.936	1.357	0.571	9e-05	0	0.00605	G2
Ls3g128721.1	Scarecrow-like protein 6	0.779	1.246	0.442	0.13887	0.0069	0.35452	G2
Ls3g128781.1	GATA transcription factor 2	-1.198	0.656	0.538	0.00011	0.00857	0.02686	NA
Ls3g12901.1	NA	-1.127	-2.561	-1.444	0.14251	0.00177	0.03338	G5
Ls3g129201.3	SPX domain-containing protein 3	-0.217	-1.894	-0.881	0.81378	0.00923	0.16726	G5
Ls3g129280.1	Non-canonical poly(A) RNA polymerase PAPD5	-0.837	-1.033	-0.837	2e-05	0	1e-05	G5
Ls3g129821.1	NA	-0.564	-2.004	-0.549	0.10401	0	0.06801	G5
Ls3g131260.1	Cationic amino acid transporter 9 chloroplastic	0.221	3.369	1.46	0.37023	0	0	G2
Ls3g132000.1	Proteasome subunit beta type-1	0.025	0.078	1.074	0.86566	0.44262	0	G3
Ls3g132021.2	Protein transport Sec1a	-0.082	-1.187	-1.895	0.92164	0.02088	0.0006	G6
Ls3g132141.1	Probable disease resistance RPP8-like protein 2	-0.095	-0.623	-1.03	0.6809	0.00055	0	G6
Ls3g13220.1	Probable aquaporin NIP5-1	-0.009	0.021	-1.946	0.98027	0.91266	0	G6
Ls3g132321.3	Transketolase-2 chloroplastic	1.812	0.399	0.434	0	0.05304	0.03137	G1
Ls3g13260.1	Protein FATTY ACID EXPORT 4 chloroplastic	-0.08	0.073	1.074	0.59666	0.56611	0	G3
Ls3g13280.1	Probable aquaporin NIP5-1	0.404	1.301	0.211	0.22434	2e-05	0.47997	G2
Ls3g133761.1	Delta(12) fatty acid desaturase DES8.11	-0.1	-1.114	-1.656	0.89697	0.0238	0.00122	G6
Ls3g133881.1	Delta(12) fatty acid desaturase DES8.11	0.027	-1.277	-1.45	0.98496	0.01424	0.00516	G5
Ls3g133940.2	Delta(12) fatty acid desaturase DES8.11	1.239	-0.497	-0.487	0.00166	0.19707	0.18841	NA
Ls3g133981.1	Delta(12)-acyl-lipid-desaturase	1.305	0.37	-0.554	0.00134	0.34788	0.15012	G1
Ls3g134400.3	Cytochrome P450 704C1	-0.444	-0.346	-1.038	0.17233	0.2374	0.00055	G6
Ls3g134920.1	UDP-glycosyltransferase 85A8	-0.897	-3.272	-2.479	0.03952	0	0	G5
Ls3g135061.1	Subtilisin-like protease SBT4.14	-0.639	-0.778	-2.273	0.19207	0.07203	1e-05	G6
Ls3g135201.1	Receptor-like protein kinase FERONIA	-0.674	-1.008	-0.99	0.04764	0.00162	0.00159	G5
Ls3g13540.1	Transcription factor bHLH157	0.945	-0.007	-1.282	0	0.98391	0	NA
Ls3g135420.1	E3 ubiquitin-protein ligase RHA1B	-0.905	-0.693	-1.651	0.12497	0.18685	0.00261	G6
Ls3g135541.3	Cytochrome P450 704C1	-0.136	-1.132	-0.633	0.60255	0	0.00203	G5
Ls3g136061.2	Raucaffricine-O-beta-D-glucosidase	-0.761	-0.239	-3.087	0.54292	0.83984	0.00891	G6
Ls3g1361.3	pEARLI1-like lipid transfer protein 2	-0.939	-1.187	-0.797	0.00024	0	0.00062	G5
Ls3g136181.3	BON1-associated protein 2	5.185	1.345	-1.318	0	0.11173	0.24549	G1
Ls3g13640.3	Oligopeptide transporter 7	-0.847	-1.019	-2.193	0.0069	0.00065	0	G6
Ls3g136860.1	Putative ripening-related protein 2	1.431	1.338	1.5	1e-05	1e-05	0	G4
Ls3g13701.2	UPF0160 protein MYG1 mitochondrial	-0.29	0.209	1.079	0.01304	0.04903	0	G3
Ls3g138021.1	NA	0.875	2.374	0.485	0.32522	0.00081	0.54369	G2
Ls3g138360.1	Sphingoid long-chain bases kinase 2 mitochondrial	0.06	0.456	1.367	0.80945	0.00622	0	G3
Ls3g139040.1	Common plant regulatory factor 1	0.915	2.236	1.149	1e-05	0	0	G2
Ls3g139060.1	Mitochondrial carrier protein MTM1	1.591	4.044	0.808	0.00026	0	0.04246	G2
Ls3g139181.2	Protein SUPPRESSOR OF PHYA-105 1	1.25	2.615	2.279	0.00139	0	0	G4
Ls3g139241.1	Probable WRKY transcription factor 46	2.375	0.404	-0.557	0	0.12657	0.03735	G1
Ls3g139900.2	Cyclic nucleotide-gated ion channel 1	1.79	0.588	-0.62	1e-05	0.08634	0.07484	G1
Ls3g140720.1	Protein LHY	3.562	3.144	2.217	0	0	0	G4
Ls3g14101.1	Uncharacterized protein At1g01500	1.527	-1.277	-1.081	0.00076	0.00928	0.01963	NA
Ls3g141021.1	NA	0.024	-0.595	-1.362	0.9165	6e-05	0	G6
Ls3g14320.1	Methionine gamma-lyase	0.607	-1.269	-6.101	0.65945	0.32015	0.00713	G6
Ls3g14441.1	Homeobox-leucine zipper protein ATHB-7	1.256	1.081	-0.6	0.00094	0.00207	0.09933	G1
Ls3g14660.3	NA	-0.082	-1.382	-0.494	0.9123	0.00449	0.26595	G5
Ls3g14780.2	Alcohol dehydrogenase-like 3	2.763	0.661	-0.176	0	0.10737	0.7058	G1
Ls3g15160.1	B3 domain-containing protein Os03g0120900	1.264	0.831	0.077	3e-05	0.00194	0.8039	G1
Ls3g15521.1	Probable phospholipid-transporting ATPase 4	1.442	0.156	0.156	0.00013	0.69691	0.68055	G1
Ls3g15861.1	Beta-amylase 3 chloroplastic	4.751	4.028	2.046	0	0	0	G4
Ls3g15901.2	Putative vacuolar protein sorting-associated protein 13A	-0.413	1.76	-0.173	0.11798	0	0.47599	NA
Ls3g16621.1	NA	-1.045	-0.497	-0.682	0	0.00046	1e-05	G5
Ls3g16681.1	Aluminum-activated malate transporter 12	1.509	2.6	1.039	1e-05	0	0.00049	G2
Ls3g16800.1	Protein LOL1	-0.516	-1.025	-0.4	0.0025	0	0.00873	G5
Ls3g16961.2	Serine/threonine-protein kinase BRI1-like 2	2.675	0.935	-1.675	3e-05	0.13087	0.03394	G1
Ls3g16981.1	Receptor-like protein EIX2	2.97	0.566	-1.771	0.0001	0.50589	0.07446	G1
Ls3g17760.1	Abscisic acid receptor PYL1	-0.638	-1.521	-1.333	0.00564	0	0	G5
Ls3g18001.1	NA	1.128	1.185	0.146	0	0	0.48956	G2
Ls3g1861.3	Adenine phosphoribosyltransferase 3	-0.271	-1.883	-1.096	0.20671	0	0	G5
Ls3g18800.1	NA	1.134	0.997	0.575	0.00014	0.00031	0.02714	G4
Ls3g19060.3	Epoxide hydrolase A	0.207	-0.504	-4.517	0.83322	0.49456	7e-05	G6
Ls3g19221.3	Lysine-specific demethylase JMJ706	1.409	-0.065	-0.452	0	0.76981	0.01541	G1
Ls3g19861.2	NA	0.956	2.493	2.342	0.00012	0	0	G3
Ls3g20200.1	ABC transporter G family member 14	-0.06	-1.286	-1.327	0.85057	0	0	G5
Ls3g20400.1	Abscisic acid 8-hydroxylase 1	2.99	0.884	-0.109	0	0.00308	0.74589	G1
Ls3g20541.3	MOB kinase activator-like 1A	-0.105	-0.719	-1.188	0.50176	0	0	G6
Ls3g20581.1	Pentatricopeptide repeat-containing protein At5g40400	0.701	1.013	0.767	0.00575	4e-05	0.00104	G4
Ls3g20881.1	COBW domain-containing protein 1	0.079	0.572	1.057	0.78122	0.00365	0	G3
Ls3g21161.2	Isoflavone reductase homolog	3.487	-0.314	-5.798	0.00048	0.8219	0.01226	NA
Ls3g21200.1	UDP-glucosyl transferase 73B2	0.956	2.247	0.66	0	0	2e-05	G2
Ls3g21720.2	NA	-1.177	-1.157	-0.498	2e-05	1e-05	0.02421	G5
Ls3g21740.1	Epoxide hydrolase A	-0.914	-1.312	-1.798	0.09632	0.01003	0.00079	G5
Ls3g21780.3	Ethylene-responsive transcription factor RAP2-3	-0.568	-0.964	-1.378	0.02016	7e-05	0	G6
Ls3g2180.1	Acid beta-fructofuranosidase	-0.217	-3.244	-3.824	0.73446	0	0	G6
Ls3g21801.1	NA	-1.118	-0.722	-1.252	0.00023	0.00655	2e-05	G5
Ls3g21901.1	NA	0.288	-0.531	-2.724	0.7913	0.53918	0.00535	G6
Ls3g21960.1	Chaperone protein ClpB4 mitochondrial	-0.804	-1.596	-0.991	0.0023	0	9e-05	G5
Ls3g2200.1	Auxin-responsive protein SAUR36	2.037	1.256	0.939	0	0	6e-05	G4
Ls3g221.1	14 kDa proline-rich protein DC2.15	-0.234	-1.035	-2.082	0.34682	1e-05	0	G6
Ls3g22660.1	Probable steroid-binding protein 3	-0.375	-0.784	-1.216	0.06714	9e-05	0	G6
Ls3g23061.1	Putative pentatricopeptide repeat-containing protein At1g31840	0.479	1.208	1.031	0.38433	0.0059	0.01621	G2
Ls3g2341.1	Vacuolar-processing enzyme	-0.492	-2.696	-2.709	0.24597	0	0	G6
Ls3g2381.1	Pectinesterase inhibitor 9	3.934	2.428	2.986	0.00102	0.0435	0.0082	G4
Ls3g23861.3	Zinc transporter 4 chloroplastic	0.108	-0.775	-1.118	0.79781	0.01032	0.00038	G6
Ls3g23920.3	Fructan 6-exohydrolase	-0.181	0.846	1.384	0.36393	0	0	G3
Ls3g24160.3	Zinc finger CCCH domain-containing protein 32	1.011	1.029	1.33	0	0	0	G4
Ls3g24501.1	NDR1/HIN1-like protein 13	-0.666	-1.752	-0.404	0.0086	0	0.06991	G5
Ls3g24520.1	NA	-0.799	-1.816	-2.555	0.37848	0.0315	0.00482	G6
Ls3g24620.1	F-box/kelch-repeat protein At3g06240	1.056	0.795	0.474	0.00021	0.00223	0.05935	G4
Ls3g24780.1	UDP-glucuronic acid decarboxylase 2	7.47	5.55	6.68	0.0035	0.04945	0.00681	G4
Ls3g24840.1	Divinyl chlorophyllide a 8-vinyl-reductase chloroplastic	-0.21	-0.643	-1.413	0.0777	0	0	G6
Ls3g25201.1	Beta-fructofuranosidase insoluble isoenzyme CWINV3	0.268	-0.484	-1.632	0.66372	0.33663	0.00201	G6
Ls3g25301.1	NA	-0.128	1.24	-0.353	0.85295	0.00555	0.44257	NA
Ls3g2541.1	NA	-0.081	0.214	1.283	0.70114	0.17578	0	G3
Ls3g25601.1	F-box protein SKIP3	0.851	1.176	0.243	0.00409	4e-05	0.38808	G2
Ls3g25621.3	Probable receptor-like protein kinase At5g59700	0.922	2.772	0.859	0.02059	0	0.01537	G2
Ls3g25760.1	Serine--tRNA ligase	0.165	0.874	1.26	0.52844	5e-05	0	G3
Ls3g25981.2	Protein EARLY FLOWERING 3	1.049	1.461	0.506	0	0	7e-05	G2
Ls3g26081.1	Sugar transporter ERD6-like 16	-0.249	-2.025	-2.97	0.43437	0	0	G6
Ls3g26300.1	NA	-1.28	-0.696	-0.296	0.00848	0.10309	0.48704	G5
Ls3g2640.1	Flavonoid 3-monooxygenase	-0.455	-1.471	-0.814	0.04075	0	0.00013	G5
Ls3g26460.1	L-arabinokinase	-0.411	-1.035	-0.765	0.00159	0	0	G5
Ls3g2660.1	Flavonoid 3-monooxygenase	2.891	1.931	2.162	0.00032	0.00948	0.00302	G4
Ls3g27201.2	D-galacturonate reductase	0.185	-0.551	-1.405	0.77026	0.25069	0.00468	G6
Ls3g27260.1	Putative E3 ubiquitin-protein ligase RF298	-0.516	-0.178	-1.186	0.32482	0.72323	0.00855	G6
Ls3g27301.2	Probable serine/threonine-protein phosphatase 2A regulatory subunit B' subunit TON2	-0.015	0.711	1.664	0.99193	0.04462	1e-05	G3
Ls3g27400.3	Phytosulfokine receptor 1	-0.632	-0.864	-1.402	0.09679	0.01247	0.00015	G6
Ls3g27501.1	NADPH-dependent aldo-keto reductase chloroplastic	1.518	0.87	-0.396	0.00027	0.02121	0.32512	G1
Ls3g27981.3	Cytoplasmic 60S subunit biogenesis factor REI1 homolog 1	1.318	1.796	1.015	0.025	0.00082	0.05478	G2
Ls3g28221.3	NA	0.102	1.175	0.043	0.67002	0	0.83469	G2
Ls3g28640.2	Protein trichome birefringence-like 2	-0.174	1.687	1.814	0.74463	0	0	G3
Ls3g28760.1	NA	-0.173	-1.322	-2.726	0.90362	0.16294	0.00944	G6
Ls3g29060.1	NA	4.455	5.526	1.224	0	0	0.01032	G2
Ls3g29461.3	Glyceraldehyde-3-phosphate dehydrogenase cytosolic	-1.727	-3.598	-2.301	0.05482	0.00057	0.00577	G5
Ls3g29480.2	Glyceraldehyde-3-phosphate dehydrogenase GAPC2 cytosolic	-0.31	-0.164	1.189	0.33079	0.58036	3e-05	G3
Ls3g29680.2	NA	-0.133	1.627	0.252	0.33302	0	0.02481	G2
Ls3g29860.2	Mitochondrial import receptor subunit TOM20	-0.153	0.804	1.213	0.51207	4e-05	0	G3
Ls3g30061.1	NA	-0.447	-1.442	-1.035	0.059	0	1e-05	G5
Ls3g30420.3	NA	2.483	4.131	1.964	0	0	0	G2
Ls3g30500.1	NA	1.089	1.293	0.923	0.00271	0.00018	0.00502	G4
Ls3g30521.1	NA	-0.049	-0.298	-1.858	0.88955	0.17376	0	G6
Ls3g3061.1	Beta-fructofuranosidase soluble isoenzyme I	1.796	5.146	0.652	0.00407	0	0.30105	G2
Ls3g30780.1	Stress-associated endoplasmic reticulum protein 2	1.144	0.612	-0.052	0.00019	0.02674	0.87853	G1
Ls3g30801.1	F-box only protein 6	1.571	0.84	0.405	0.0015	0.06931	0.39653	G1
Ls3g3081.3	Acid beta-fructofuranosidase	-0.836	-2.03	-2.508	0.0574	2e-05	0	G6
Ls3g31200.1	Protein LAZY 1	-0.624	-1.746	-0.702	0.20513	0.00033	0.09341	G5
Ls3g31320.1	Probable WRKY transcription factor 75	1.955	0.775	0.386	4e-05	0.07609	0.38966	G1
Ls3g31461.2	Protein TIFY 9	1.884	0.14	0.03	7e-05	0.79053	0.96268	G1
Ls3g31500.1	GEM-like protein 5	1.475	1.558	0.322	0.0001	2e-05	0.35892	G2
Ls3g31741.1	NAC domain-containing protein 83	0.642	1.615	1.262	0.40048	0.008	0.03404	G2
Ls3g32161.1	Mitochondrial thiamine diphosphate carrier 2	0.403	1.09	0.754	0.00055	0	0	G2
Ls3g32320.2	ATP-dependent DNA helicase PIF1	0.128	0.402	1.131	0.6141	0.03808	0	G3
Ls3g32421.2	Polyadenylate-binding protein 8	-0.077	-1.798	-3.207	0.96517	0.06117	0.00406	G6
Ls3g33381.1	NA	0.275	0.58	1.467	0.05627	3e-05	0	G3
Ls3g3340.1	AT-hook motif nuclear-localized protein 1	-1.266	-0.503	-1.862	0.09749	0.45606	0.00802	G6
Ls3g33940.1	Berberine bridge enzyme-like 13	-1.324	-2.822	-1.745	0.00072	0	1e-05	G5
Ls3g34361.3	Putative GEM-like protein 8	-0.141	-0.178	-1.791	0.84424	0.74318	0.0007	G6
Ls3g34441.3	Putative GEM-like protein 8	-0.331	-2.052	-1.934	0.68319	0.00407	0.0046	G6
Ls3g34461.1	GEM-like protein 4	-0.865	-1.852	-2.181	0.07823	0.00024	3e-05	G6
Ls3g34561.3	Superoxide dismutase [Fe] 3 chloroplastic	-0.106	0.211	1.183	0.59425	0.17633	0	G3
Ls3g34740.1	NA	0.006	-1.14	-1.231	0.99996	1e-05	0	G5
Ls3g34861.3	Callose synthase 7	-0.032	-0.513	-1.759	0.9599	0.10791	0	G6
Ls3g35021.1	Callose synthase 7	0.155	-0.637	-1.453	0.56343	0.0037	0	G6
Ls3g35220.2	Oxygen-evolving enhancer protein 2 chloroplastic	-0.274	-0.549	-1.527	0.00902	0	0	G6
Ls3g35460.1	LysM and putative peptidoglycan-binding domain-containing protein 2	0.68	1.436	0.93	3e-05	0	0	G4
Ls3g35601.1	Nucleolin 2	0.057	0.926	1.044	0.82965	0	0	G3
Ls3g36200.3	Probable polyamine oxidase 2	1.1	0.995	0.45	1e-05	2e-05	0.03319	G2
Ls3g36300.1	Chaperone protein dnaJ C76 chloroplastic	-0.781	-0.565	-1.414	1e-05	0.00031	0	G6
Ls3g36380.1	Cytochrome P450 CYP72A219	0.687	2.631	0.828	6e-05	0	0	G2
Ls3g36420.1	Cytochrome P450 CYP72A219	2.198	1.379	1.635	3e-05	0.00292	0.00044	G4
Ls3g36440.1	Cytochrome P450 CYP72A219	2.144	2.845	2.877	0.03408	0.00159	0.00119	G4
Ls3g36460.1	Cytochrome P450 CYP72A219	1.565	2.01	2.556	0.00056	1e-05	0	G4
Ls3g36601.1	Transcription factor TCP7	-0.815	-1.123	-0.921	0.00034	0	3e-05	G5
Ls3g36721.1	E3 ubiquitin-protein ligase RMA1H1	-0.621	-1.135	-1.109	0.00061	0	0	G5
Ls3g36980.1	MLP-like protein 31	-0.501	-0.517	-1.6	0.31626	0.23381	0.00051	G6
Ls3g37261.1	NA	2.25	0.619	-1.568	0	0.01174	0	G1
Ls3g37300.3	Callose synthase 12	1.193	1.29	1.054	0	0	0	G4
Ls3g37921.3	NA	0.53	0.974	1.809	0.01088	0	0	G3
Ls3g38100.1	NA	0.41	0.442	1.193	0.04771	0.01842	0	G3
Ls3g38180.1	Pentatricopeptide repeat-containing protein At2g20710 mitochondrial	-0.236	0.732	1.259	0.3555	0.00057	0	G3
Ls3g38361.1	Kirola	-0.437	-0.879	-2.611	0.12542	0.00096	0	G6
Ls3g38381.1	MLP-like protein 31	-0.553	-0.499	-1.43	0.08492	0.08407	1e-05	G6
Ls3g38780.1	Probable aminotransferase TAT2	0.378	0.909	1.479	0.05314	0	0	G3
Ls3g38820.1	Reticulon-like protein B17	0.009	0.63	1.065	0.99195	0.00363	1e-05	G3
Ls3g38841.3	Protein NUCLEAR FUSION DEFECTIVE 6 chloroplastic/mitochondrial	0.141	0.209	1.404	0.67998	0.43583	0	G3
Ls3g38861.2	UDP-glycosyltransferase 82A1	0.422	2.169	2.261	0.57822	0.0001	5e-05	G3
Ls3g3901.1	NA	2.464	1.204	1.303	0	0.00236	0.00087	G1
Ls3g39261.1	Protein ULTRAPETALA 1	0.406	1.564	1.096	0.04347	0	0	G2
Ls3g39381.2	Indole-3-acetic acid-amido synthetase GH3.10	-0.183	-1.086	-1.259	0.2978	0	0	G6
Ls3g39480.1	Photosystem II repair protein PSB27-H1 chloroplastic	-0.205	-1.101	-1.078	0.21847	0	0	G6
Ls3g39500.1	NA	0.802	1.418	0.932	1e-05	0	0	G4
Ls3g39541.1	NA	0.687	0.451	1.753	0.37399	0.5265	0.00312	G3
Ls3g39720.1	NA	2.071	1.462	1.067	2e-05	0.00079	0.01125	G4
Ls3g40141.1	NA	-0.722	-2.058	-1.445	0.00498	0	0	G5
Ls3g40361.1	NA	1.876	2.503	2.767	1e-05	0	0	G4
Ls3g40381.1	NA	-3.394	-3.589	-1.215	0	0	0.00265	G5
Ls3g40481.4	NA	-1.047	-2.114	-1.065	0.06848	0.00038	0.03317	G5
Ls3g40600.1	Malonyl-coenzyme A:anthocyanin 3-O-glucoside-6'-O-malonyltransferase	0.272	1.267	0.513	0.42599	2e-05	0.05605	G2
Ls3g40860.2	Uncharacterized GPI-anchored protein At4g28100	-0.874	-1.078	-0.849	5e-05	0	2e-05	G5
Ls3g41080.1	NA	-1.138	-0.639	-1.512	0.01498	0.12205	0.00064	G6
Ls3g41120.1	G-type lectin S-receptor-like serine/threonine-protein kinase At2g19130	1.415	0.31	-0.011	0	0.14752	0.97357	G1
Ls3g41140.1	G-type lectin S-receptor-like serine/threonine-protein kinase At2g19130	2.728	2.11	1.668	7e-05	0.00092	0.00767	G4
Ls3g4120.1	Protein HOTHEAD	-1.038	-1.899	-1.725	0.08436	0.00133	0.00213	G5
Ls3g41281.1	G-type lectin S-receptor-like serine/threonine-protein kinase At2g19130	-0.814	-1.186	-0.569	0.02948	0.00089	0.08259	G5
Ls3g41420.1	NA	-1.147	-1.865	-1.085	3e-05	0	2e-05	G5
Ls3g41740.3	B-box domain protein 30	3.666	2.43	1.097	0	0	0	G1
Ls3g41801.1	Frataxin mitochondrial	0.82	1.227	0.859	2e-05	0	0	G4
Ls3g41820.1	Dynein regulatory complex subunit 3	0.744	0.929	1.204	0	0	0	G4
Ls3g41840.1	5 exonuclease Apollo	0.525	1.116	1.273	0.178	0.00102	0.00018	G3
Ls3g42540.1	Pentatricopeptide repeat-containing protein At3g12770	0.489	0.263	1.389	0.37368	0.60974	0.00137	G3
Ls3g43001.3	NA	-0.004	-0.564	-1.192	1	0.00191	0	G6
Ls3g43341.1	NA	0.579	1.004	1.144	0.09705	0.00137	0.00027	G3
Ls3g43541.1	Probable LRR receptor-like serine/threonine-protein kinase At3g47570	-0.357	-1.197	-1.307	0.12592	0	0	G6
Ls3g43761.1	Cyclin-U1-1	0.044	-1.221	-0.485	0.89295	0	0.01499	G5
Ls3g44100.1	GATA transcription factor 7	1.243	0.406	-0.322	0	0.00156	0.01063	G1
Ls3g44201.1	Arginine decarboxylase	0.919	1.013	0.713	0	0	2e-05	G4
Ls3g44541.2	Polyprenol reductase 1	-0.426	-1.201	-2.672	0.37193	0.00439	0	G6
Ls3g4460.1	Protein STAY-GREEN 1 chloroplastic	0.878	1.166	0.357	1e-05	0	0.03272	G2
Ls3g45161.1	Indole-3-acetic acid-induced protein ARG7	-0.662	-1.519	-0.819	0.18904	0.00146	0.05763	G5
Ls3g45220.1	Auxin-responsive protein SAUR19	-2.466	-2.78	-1.485	8e-05	1e-05	0.00313	G5
Ls3g45581.1	Auxin-responsive protein SAUR22	-3.645	-3.177	-2.227	0	0	0	G5
Ls3g45801.1	Probable amidase At4g34880	0.793	2.474	1.435	0.00228	0	0	G2
Ls3g45840.1	Probable amidase At4g34880	-0.039	-0.538	-1.776	0.92189	0.02271	0	G6
Ls3g46100.1	1-phosphatidylinositol phosphodiesterase	-0.525	-1.451	-1.506	0.08153	0	0	G6
Ls3g4620.1	Geraniol 8-hydroxylase	-0.871	-1.831	-2.584	0.05991	0.00012	0	G6
Ls3g46481.1	Myb-related protein 308	-0.829	-1.053	-0.666	0.00639	0.00034	0.0133	G5
Ls3g47320.1	F-box/LRR-repeat protein 10	-1.304	-0.912	-0.382	0	4e-05	0.05007	G5
Ls3g47760.1	Aquaporin PIP2-7	-0.361	-1.707	-1.608	0.05105	0	0	G5
Ls3g47800.1	Expansin-like A1	1.273	4.606	3.132	0.0004	0	0	G2
Ls3g47880.1	Probable xyloglucan endotransglucosylase/hydrolase protein 33	0.367	-1.335	-0.207	0.36004	0.00058	0.566	G5
Ls3g47940.1	Transcription factor PAR2	-1.684	-1.35	-1.788	0	0	0	G5
Ls3g48061.1	Putative potassium transporter 12	-0.515	-1.094	-0.623	0.01007	0	0.00085	G5
Ls3g48301.1	NA	-1.73	-1.72	-1.166	0.0002	8e-05	0.00279	G5
Ls3g48361.1	Carbonic anhydrase chloroplastic	0.164	-1.377	-1.091	0.70373	0.00015	0.00124	G5
Ls3g48441.3	Calcium-dependent protein kinase 4	0.413	1.723	1.708	0.17309	0	0	G3
Ls3g48521.2	Mitochondrial phosphate carrier protein 1 mitochondrial	1.357	4.503	4.24	0.57768	0.00084	0.0016	G3
Ls3g48840.1	Probable flavin-containing monooxygenase 1	-0.89	-1.319	-2.351	0.00629	5e-05	0	G6
Ls3g48941.1	MLP-like protein 423	0.111	3.517	1.433	0.61379	0	0	G2
Ls3g48980.4	WAT1-related protein At5g40230	0.066	0.806	1.742	0.95523	0.14242	0.00092	G3
Ls3g49560.3	Protein JINGUBANG	1.403	1.48	1.026	0	0	0	G4
Ls3g49640.3	UDP-glycosyltransferase 74B1	2.368	1.452	1.52	0	0.00087	0.0004	G4
Ls3g49741.1	Homeobox-leucine zipper protein HAT5	1.145	1.803	1.05	0	0	0	G4
Ls3g49900.1	Protein NRT1/ PTR FAMILY 2.13	0.873	1.185	0.403	0.00019	0	0.04867	G2
Ls3g49920.3	AMP deaminase	-0.083	0.969	1.142	0.71146	0	0	G3
Ls3g49941.1	NA	1.113	0.571	0.241	0	0.00057	0.12532	G1
Ls3g49981.2	Cellulose synthase-like protein G3	-0.212	-1.03	-0.684	0.35542	0	0.00061	G5
Ls3g50900.1	Transcription factor PRE4	-0.631	-1.684	-0.37	0.05734	0	0.20309	G5
Ls3g51160.3	Probable serine/threonine-protein kinase PBL3	1.931	0.365	-1.322	0.00182	0.59476	0.06383	G1
Ls3g5140.1	Zinc finger A20 and AN1 domain-containing stress-associated protein 7	-0.433	-0.903	-1.041	0.05418	5e-05	1e-05	G6
Ls3g51421.1	Alpha-amylase 3 chloroplastic	-0.437	-0.149	-1.274	0.01115	0.36895	0	G6
Ls3g51501.1	Protein NRT1/ PTR FAMILY 4.6	0.205	-0.225	-1.039	0.48417	0.3734	8e-05	G6
Ls3g51640.1	Sporulation protein RMD1	0.492	1.144	0.866	0.00721	0	0	G2
Ls3g52020.2	NA	0.14	-0.297	-1.003	0.50941	0.08514	0	G6
Ls3g52261.1	Amino acid transporter AVT1I	-0.299	-0.022	1.002	0.34634	0.95636	0.00012	G3
Ls3g52520.1	Zinc-finger homeodomain protein 8	0.566	1.791	0.082	0.03236	0	0.7656	G2
Ls3g5261.1	AT-hook motif nuclear-localized protein 24	0.286	-0.764	-1.349	0.48153	0.02683	0.00026	G6
Ls3g52761.1	NA	-1.303	-1.846	-0.88	0	0	1e-05	G5
Ls3g53001.1	Kirola	-0.546	-0.759	-1.221	0.1183	0.01592	0.00023	G6
Ls3g53161.3	NA	0.829	1.096	1.488	0	0	0	G4
Ls3g53301.2	Cysteine-rich repeat secretory protein 12	-0.652	-1.485	-1.149	0.02943	0	9e-05	G5
Ls3g53361.1	Probable calcium-binding protein CML25	-0.292	-1.349	-1.06	0.58542	0.00292	0.01274	G5
Ls3g5360.1	RHOMBOID-like protein 2	1.889	0.85	0.062	0	0	0.69678	G1
Ls3g53761.2	Protein SPIRAL1-like 2	0.154	2.814	1.6	0.41019	0	0	G2
Ls3g53901.1	Ninja-family protein AFP3	1.58	1.297	0.251	0	0	0.05957	G1
Ls3g53980.1	Calcium-binding allergen Ole e 8	1.988	0.128	-0.718	0	0.68861	0.01079	G1
Ls3g54221.2	NA	2.61	3.864	2.225	0	0	0	G2
Ls3g54461.1	NA	3.277	2.808	0.906	0.00091	0.00258	0.40458	G2
Ls3g54620.1	U-box domain-containing protein 11	0.701	-0.909	-1.011	0.05567	0.00946	0.00367	G6
Ls3g54800.2	NA	-0.443	-1.231	-0.971	0.07408	0	6e-05	G5
Ls3g55041.3	Mitogen-activated protein kinase 9	-0.247	-0.701	-1.179	0.3285	0.00149	0	G6
Ls3g55560.1	Myosin-binding protein 2	-0.646	-1.019	-1.147	0.07407	0.00262	0.00072	G5
Ls3g55680.1	Cysteine-rich receptor-like protein kinase 19	0.377	-0.233	-1.113	0.3891	0.57268	0.00517	G6
Ls3g55821.1	HMG-Y-related protein A	-0.101	-1.007	-0.632	0.71109	1e-05	0.0018	G5
Ls3g55860.2	Horcolin	-0.368	-0.498	-1.58	0.14295	0.02612	0	G6
Ls3g55981.2	14-3-3-like protein GF14 iota	0.151	0.101	-1.501	0.68588	0.75599	1e-05	G6
Ls3g56640.1	Uncharacterized PKHD-type hydroxylase At1g22950	-0.534	0.602	1.061	0.02202	0.00324	0	G3
Ls3g56721.1	NA	-1.18	-0.627	-0.774	0.00269	0.06979	0.02228	G5
Ls3g56980.4	GDSL esterase/lipase At3g26430	0.446	1.35	0.673	0.08116	0	0.00298	G2
Ls3g57420.1	Probable transmembrane ascorbate ferrireductase 4	-0.078	-1.531	-0.411	0.86716	1e-05	0.16037	G5
Ls3g57701.1	NA	-0.86	-1.639	-1.664	0.09704	0.00113	0.00076	G5
Ls3g57941.1	NA	-0.375	-0.394	1.045	0.35986	0.26384	0.00112	NA
Ls3g58300.1	Uncharacterized protein At1g26090 chloroplastic	-0.159	0.288	1.097	0.49102	0.11871	0	G3
Ls3g58781.1	NA	2.846	1.682	0.152	0.00352	0.07524	0.90878	G1
Ls3g58801.1	NA	2.912	2.254	2.087	0.00503	0.02005	0.02752	G4
Ls3g58841.1	NA	1.457	0.793	0.103	0	3e-05	0.58212	G1
Ls3g59100.2	NA	1.21	0.47	-0.053	0	2e-05	0.61897	G1
Ls3g59300.4	Tetraketide alpha-pyrone reductase 2	0.041	0.595	1.663	0.92469	0.01224	0	G3
Ls3g59640.5	ACD11 homolog protein	3.873	3.421	2.449	0	0	7e-05	G4
Ls3g60021.1	Probable galacturonosyltransferase-like 3	1.039	0.74	1.341	0.00027	0.00431	0	G4
Ls3g60180.3	Proline-rich receptor-like protein kinase PERK13	1.415	1.098	0.834	0	0	1e-05	G4
Ls3g60200.1	NA	2.757	1.303	1.597	0.00377	0.20132	0.08807	G4
Ls3g60280.3	MDIS1-interacting receptor like kinase 2	2.205	1.319	0.92	6e-05	0.00769	0.0583	G4
Ls3g60340.1	MDIS1-interacting receptor like kinase 2	-0.711	-2.741	-3.3	0.29438	0.00047	8e-05	G6
Ls3g6081.1	NA	-0.594	-1.911	-5.789	0.64844	0.09601	0.00174	G6
Ls3g60980.1	Probable leucine-rich repeat receptor-like protein kinase At1g35710	-0.241	-1.53	-3.538	0.77211	0.01423	1e-05	G6
Ls3g61681.2	Non-specific lipid-transfer protein 2	-0.34	-1.183	-2.242	0.69214	0.08749	0.00345	G6
Ls3g62321.1	LEAF RUST 10 DISEASE-RESISTANCE LOCUS RECEPTOR-LIKE PROTEIN KINASE-like 2.1	-0.191	-1.459	-0.754	0.66935	0.0002	0.0247	G5
Ls3g62461.2	PR5-like receptor kinase	-0.371	-1.953	-1.663	0.64795	0.00571	0.01169	G5
Ls3g62481.1	LEAF RUST 10 DISEASE-RESISTANCE LOCUS RECEPTOR-LIKE PROTEIN KINASE-like 1.2	-0.918	-2.351	-2.137	0.17227	0.00071	0.0011	G6
Ls3g62541.2	Probable protein phosphatase 2C 15	-0.821	-1.559	-1.521	1e-05	0	0	G5
Ls3g6260.1	Probable E3 ubiquitin-protein ligase RHB1A	2.597	2.638	1.285	0	0	0.00646	G2
Ls3g62600.1	LEAF RUST 10 DISEASE-RESISTANCE LOCUS RECEPTOR-LIKE PROTEIN KINASE-like 1.1	-0.711	-1.615	-1.181	0.00193	0	0	G5
Ls3g62921.2	O-fucosyltransferase 39	-0.015	1.766	0.524	0.96672	0	0.0016	NA
Ls3g63200.1	Probable 1-deoxy-D-xylulose-5-phosphate synthase 2 chloroplastic	-0.057	-1.103	-0.955	0.91205	0.00091	0.00265	G5
Ls3g63360.3	Geraniol dehydrogenase 1	-0.11	-0.513	-1.114	0.58927	0.00153	0	G6
Ls3g63641.1	NA	0.749	1.106	0.947	0.00756	5e-05	0.0003	G4
Ls3g63880.1	Glutamine synthetase cytosolic isozyme	-0.101	-0.76	-2.104	0.71165	0.0003	0	G6
Ls3g64081.2	DNA-directed RNA polymerases II IV and V subunit 6A	-0.464	-0.795	-1.634	0.32073	0.04841	0.00021	G6
Ls3g64701.2	MDIS1-interacting receptor like kinase 2	0.378	2.058	0.906	0.65644	0.0004	0.1219	G2
Ls3g64820.2	Probable leucine-rich repeat receptor-like protein kinase At1g35710	-1.653	-2.059	-5.64	0.18317	0.07054	0.00171	G6
Ls3g64960.1	Probable leucine-rich repeat receptor-like protein kinase At1g35710	-1.051	-2.551	-4.361	0.21447	0.00405	0.00012	G6
Ls3g65241.1	Cytochrome P450 71AV8	2.411	1.904	1.704	0	4e-05	0.00014	G4
Ls3g65300.1	Cytochrome P450 71AV8	3.423	0.963	0.059	0	0.0024	0.88157	G1
Ls3g65701.1	Putative F-box/FBD/LRR-repeat protein At4g13965	-0.171	-3.349	-3.469	0.89959	0.0089	0.00542	G5
Ls3g65860.1	Protein RDM16	2.023	1.583	0.885	0	0	0	G4
Ls3g66240.1	MDIS1-interacting receptor like kinase 2	3.096	2.072	0.662	0.00885	0.08433	0.65783	G1
Ls3g66820.3	Ethylene-responsive transcription factor 1B	-1.6	-1.946	-1.015	0.0077	0.00083	0.0414	G5
Ls3g67100.1	Protein REVEILLE 1	3.877	2.515	1.206	0	0	0	G1
Ls3g67400.2	NAC domain-containing protein 45	-0.551	-0.863	-1.826	0.12543	0.00842	0	G6
Ls3g6741.3	Short-chain dehydrogenase TIC 32 chloroplastic	0.112	0.176	-1.133	0.68376	0.41311	0	G6
Ls3g67580.1	Probable acyl-activating enzyme 12 peroxisomal	2.082	-0.287	-1.613	0	0.47407	0.00016	NA
Ls3g6761.1	Short-chain dehydrogenase TIC 32 chloroplastic	1.49	2.79	1.474	0	0	0	G2
Ls3g67720.1	Butyrate--CoA ligase AAE11 peroxisomal	3.568	0.558	-3.174	0	0.43715	0.00191	NA
Ls3g67981.1	NA	-0.113	-0.671	-1.242	0.58827	0.00012	0	G6
Ls3g6800.1	Short-chain dehydrogenase TIC 32 chloroplastic	4.238	2.561	1.607	7e-05	0.01125	0.12645	G1
Ls3g68040.1	HMG1/2-like protein	0.477	1.937	1.034	0.00473	0	0	G2
Ls3g68600.3	Probable L-type lectin-domain containing receptor kinase S.5	1.041	-0.791	-0.498	1e-05	0.00026	0.01284	NA
Ls3g68641.3	F-box/FBD/LRR-repeat protein At2g04230	-1.36	-2.111	-1.101	2e-05	0	0.00012	G5
Ls3g68900.1	NA	0.78	0.383	1.045	0.07485	0.36401	0.00655	G3
Ls3g69461.1	NA	1.154	-0.332	-0.436	1e-05	0.14215	0.04621	NA
Ls3g69520.1	Beta-catenin-like protein 1	0.402	0.947	1.208	0.00188	0	0	G3
Ls3g69560.3	Beta-catenin-like protein 1	0.402	0.744	1.111	0.04826	0.00011	0	G3
Ls3g69661.1	NDR1/HIN1-like protein 6	3.19	2.358	1.529	0	0	1e-05	G4
Ls3g69700.1	General transcription and DNA repair factor IIH subunit TFB4	0.321	0.352	1.13	0.24737	0.14557	1e-05	G3
Ls3g69900.2	Protein PIN-LIKES 5	2.176	1.643	1.847	0.00056	0.00423	0.00126	G4
Ls3g7001.1	BTB/POZ domain-containing protein At1g63850	1.044	0.182	-0.049	0	0.32004	0.80925	G1
Ls3g70280.1	Probable acyl-activating enzyme 2	-0.109	-1.439	-1.164	0.86232	0.0013	0.00562	G5
Ls3g70480.1	NA	1.036	1.081	0.651	0.00284	0.00088	0.03744	G4
Ls3g70661.1	Rhodanese-like domain-containing protein 15 chloroplastic	-0.866	-1.42	-1.715	0.00402	1e-05	0	G5
Ls3g70920.3	L-aspartate oxidase chloroplastic	1.122	0.841	0.126	0	2e-05	0.50442	G1
Ls3g71041.1	NEP1-interacting protein 2	1.219	0.996	0.085	3e-05	0.0002	0.77376	G1
Ls3g71181.1	Transcription factor MYB15	2.629	0.742	0.306	0.00064	0.3464	0.71874	G1
Ls3g71281.1	La-related protein 1C	-0.381	-1.059	-0.64	0.03142	0	0.00015	G5
Ls3g71901.1	NA	-0.832	-2.607	-1.218	0.32403	0.0026	0.08736	G5
Ls3g72021.1	Protein FREE1	1.014	2.005	0.015	0	0	0.95128	NA
Ls3g72061.1	Rac-like GTP-binding protein RAC1	0.064	1.038	1.265	0.92518	0.00511	0.00064	G3
Ls3g72100.3	L-ascorbate peroxidase 3	-0.757	-1.171	-2.483	0.26213	0.04978	0.00033	G6
Ls3g7221.1	Short-chain dehydrogenase TIC 32 chloroplastic	-0.744	-1.146	-1.142	0.08736	0.00462	0.00388	G5
Ls3g7240.1	5-amino-6-(5-phospho-D-ribitylamino)uracil phosphatase chloroplastic	0.155	-0.714	-1.632	0.51245	0.00037	0	G6
Ls3g72461.1	NA	1.897	2.543	2.594	0.00258	4e-05	2e-05	G4
Ls3g72480.1	Alpha-mannosidase	-0.171	-1.163	-1.38	0.29841	0	0	G6
Ls3g72520.1	Histidine kinase 1	0.202	1.415	1.646	0.81551	0.00855	0.00188	G3
Ls3g72581.3	L-ascorbate peroxidase 3	-0.158	-0.158	-1.027	0.67553	0.6119	0.00061	G6
Ls3g7280.1	NA	-0.767	-1.337	-0.325	0.07051	0.001	0.38868	G5
Ls3g72820.3	Chaperone protein dnaJ 11 chloroplastic	-1.277	-1.848	-1.62	1e-05	0	0	G5
Ls3g7300.2	Tubulin beta-1 chain	-0.633	-1.414	-1.224	0.0002	0	0	G5
Ls3g7380.1	NA	1.891	1.544	1.973	0.01315	0.03064	0.00399	G4
Ls3g73941.3	Histone H1	1.251	0.341	-0.464	0	0.062	0.01165	G1
Ls3g74220.1	Auxin-responsive protein SAUR50	0.721	-1.34	-1.923	0.02595	0.0001	0	G6
Ls3g74461.1	NA	-1.281	-1.954	-2.781	0.192	0.03357	0.00478	G5
Ls3g74560.1	Naringenin2-oxoglutarate 3-dioxygenase	0.949	2.641	1.088	0.00029	0	2e-05	G2
Ls3g74761.1	Dehydrin COR47	0.261	5.742	5.587	0.93963	0	0	G3
Ls3g74801.1	Dehydrin Rab18	2.285	9.309	7.799	0.00037	0	0	G2
Ls3g74880.3	Peroxidase 72	0.845	2.379	4.295	0.79664	0.20792	0.00382	G3
Ls3g75360.1	NA	0.671	1.151	1.21	0.11364	0.00241	0.00125	G4
Ls3g75520.1	GATA transcription factor 5	1.174	1.062	0.597	0	0	0.00017	G4
Ls3g7561.4	Probable phospholipid hydroperoxide glutathione peroxidase	1.342	1.593	0.431	0	0	0.00099	G2
Ls3g75820.1	Dehydrin Xero 1	0.757	1.087	1.381	0.05884	0.00278	0.00018	G4
Ls3g76141.1	Laccase-11	-0.11	-0.279	-1.016	0.69358	0.18685	1e-05	G6
Ls3g76181.2	Laccase-11	-0.129	-0.491	-1.552	0.6638	0.0291	0	G6
Ls3g76320.2	CRAL-TRIO domain-containing protein C23B6.04c	0.609	1.32	0.646	0.0001	0	2e-05	G2
Ls3g76721.1	Zinc-finger homeodomain protein 6	1.427	0.971	0.476	0	0	0.00628	G1
Ls3g76921.1	Cold-shock protein CS120	3.885	10.033	7.393	0	0	0	G2
Ls3g77021.1	Cold-shock protein CS120	2.605	7.565	5.398	0.00013	0	0	G2
Ls3g77440.2	Salicylate carboxymethyltransferase	2.353	-0.725	-1.829	0.0034	0.45806	0.06672	NA
Ls3g78340.1	Vicilin-like seed storage protein At2g18540	1.992	5.149	3.798	0.06223	0	1e-05	G2
Ls3g78621.1	Scarecrow-like protein 15	-0.825	-0.186	-1.069	0.03393	0.62556	0.00265	G6
Ls3g7921.3	Salutaridine reductase	-0.147	-1.229	-0.629	0.66011	2e-05	0.01176	G5
Ls3g79320.1	NA	-0.321	-1.551	-1.939	0.29785	0	0	G6
Ls3g79441.1	NA	-0.629	-1.567	-1.41	0.00088	0	0	G6
Ls3g79681.1	Elongator complex protein 5	-0.092	0.823	1.104	0.71854	3e-05	0	G3
Ls3g79740.2	Non-heme chloroperoxidase	-0.051	-0.486	-1.242	0.88743	0.03136	0	G6
Ls3g800.1	Receptor protein-tyrosine kinase CEPR2	-0.102	-1.121	-0.643	0.63773	0	0.0002	G5
Ls3g80041.3	LOB domain-containing protein 41	-1.201	-1.014	-0.585	2e-05	7e-05	0.01058	G5
Ls3g80601.1	Probable non-specific lipid-transfer protein AKCS9	-0.422	-0.978	-1.805	0.29337	0.00555	1e-05	G6
Ls3g80721.1	NA	-0.504	1.135	0.965	0.01482	0	0	NA
Ls3g80781.1	NA	-1.181	-1.409	-0.589	1e-05	0	0.0059	G5
Ls3g81080.1	NA	0.338	0.855	1.029	0.4131	0.01192	0.00244	G3
Ls3g81460.1	U-box domain-containing protein 4	1.806	1.335	0.446	0	0	0.03573	G1
Ls3g81620.1	Transcription factor MYB113	3.122	4.369	2.027	0.03567	0.00036	0.17328	G2
Ls3g82160.1	Transcription factor MYB113	1.62	0.671	0.462	7e-05	0.06156	0.19344	G1
Ls3g82260.1	Transcription factor MYB113	2.205	1.61	1.53	1e-05	0.00027	0.0004	G4
Ls3g82701.1	NA	4.688	3.977	3.142	0.00101	0.00381	0.0264	G4
Ls3g82721.1	NA	5.246	4.154	3.029	0.00062	0.00675	0.06826	G4
Ls3g82761.1	NA	6.49	4.342	4.771	0.00155	0.06307	0.02715	G4
Ls3g82781.1	NA	1.484	0.463	-0.426	0.00504	0.40034	0.46003	G1
Ls3g82980.1	NA	-1.007	-5.161	-2.132	0.14854	0	0.00171	G5
Ls3g8340.2	Bifunctional UDP-glucose 4-epimerase and UDP-xylose 4-epimerase 3	-0.795	-2.856	-1.911	0.00104	0	0	G5
Ls3g83561.1	Transcription factor bHLH93	1.806	2.501	1.297	0.00084	0	0.0087	G2
Ls3g841.1	NA	-1.546	-2.745	-1.237	0.00019	0	0.00076	G5
Ls3g8420.2	NA	2.411	0.35	-0.978	0.0014	0.69024	0.25886	G1
Ls3g84241.1	Probable hexokinase-like 2 protein	-0.492	-0.869	-3.36	0.09903	0.0017	0	G6
Ls3g84401.3	Auxin-responsive protein IAA9	-0.194	-1.204	-1.242	0.17534	0	0	G6
Ls3g8461.2	4-hydroxy-3-methylbut-2-enyl diphosphate reductase chloroplastic	3.818	3.003	1.094	0.0035	0.02079	0.50737	G1
Ls3g84840.1	Probable xyloglucan endotransglucosylase/hydrolase protein 6	-0.863	-1.688	-2.2	0.00484	0	0	G6
Ls3g85260.1	Malate dehydrogenase glyoxysomal	0.374	-0.411	-1.016	0.10235	0.05103	1e-05	G6
Ls3g85521.1	Growth-regulating factor 7	0.361	0.596	1.626	0.49984	0.16295	0.00011	G3
Ls3g86121.1	Calcium-transporting ATPase 2 plasma membrane-type	-0.523	-1.33	-0.474	0.32348	0.00537	0.28474	G5
Ls3g86301.1	bZIP transcription factor 2	-0.376	-1.864	-1.631	0.57779	0.00268	0.00471	G5
Ls3g86460.1	Phytosulfokines 3	1.159	2.681	0.964	1e-05	0	6e-05	G2
Ls3g86600.1	ACT domain-containing protein ACR1	0.48	-0.435	-1.227	0.29252	0.30963	0.00469	G6
Ls3g86620.2	GTP-binding protein At2g22870	-0.095	0.02	1.118	0.60373	0.91748	0	G3
Ls3g86700.1	NA	-0.058	-1.599	-0.848	0.92198	6e-05	0.01398	G5
Ls3g87201.1	Probable N-acetyltransferase HLS1	1.576	1.228	0.181	0	0	0.4609	G1
Ls3g87680.1	Subtilisin-like protease SBT1.7	-0.714	-1.209	-1.068	0.04485	0.00039	0.00119	G5
Ls3g87740.1	NA	0.395	3.279	1.669	0.83191	0.00056	0.09946	G2
Ls3g87760.1	Glutathione S-transferase F11	0.749	3.371	1.692	0.72716	0.00357	0.20101	G2
Ls3g87981.1	BTB/POZ domain-containing protein SR1IP1	-0.461	-1.951	-1.029	0.08835	0	8e-05	G5
Ls3g88120.2	Acyl-CoA-binding domain-containing protein 3	-0.867	-1.283	-0.858	7e-05	0	3e-05	G5
Ls3g8840.1	1-aminocyclopropane-1-carboxylate synthase	1.86	0.348	0.287	0	0.2211	0.30187	G1
Ls3g88541.1	Probable LRR receptor-like serine/threonine-protein kinase At4g37250	-0.456	0.874	1.028	0.02019	1e-05	0	NA
Ls3g88960.1	Transcription factor MYB44	-0.062	-0.607	-1.067	0.87297	0.01439	6e-05	G6
Ls3g89220.1	Mitogen-activated protein kinase kinase kinase 17	0.92	1.844	0.135	0.1806	0.00161	0.85755	NA
Ls3g8940.1	NA	-6.305	-0.59	1.012	0.00122	0.5193	0.16724	NA
Ls3g90220.1	Protein IRREGULAR XYLEM 15	-0.786	-1.323	-1.414	0.01028	3e-05	1e-05	G5
Ls3g90240.2	Probable 2-oxoglutarate-dependent dioxygenase At3g50210	-0.506	-0.594	-1.001	0.03195	0.00613	2e-05	G6
Ls3g90261.1	tRNA-dihydrouridine(16/17) synthase [NAD(P)(+)]-like	-1.085	-0.697	-0.43	0	0.00028	0.01523	G5
Ls3g90320.3	Small RNA degrading nuclease 3	-0.198	0.4	1.419	0.74845	0.36136	0.00048	G3
Ls3g90340.1	Oryzain alpha chain	1.484	0.023	-1.83	0.01284	0.9843	0.00348	NA
Ls3g9081.1	Sorting nexin 2B	-0.891	-1.127	-0.342	0.00032	1e-05	0.10344	G5
Ls3g90920.1	Heat shock factor protein HSF24	1.406	1.396	0.731	2e-05	1e-05	0.00945	G4
Ls3g90980.1	NA	-0.268	-0.406	-1.515	0.2855	0.05999	0	G6
Ls3g91021.1	Cyclin-dependent kinase inhibitor 7	-0.97	-1.836	-1.479	4e-05	0	0	G5
Ls3g91700.1	CDPK-related protein kinase	-0.324	-1.411	-0.769	0.23088	0	0.00138	G5
Ls3g91921.2	Salicylic acid-binding protein 2	0.99	3.766	2.251	0.00172	0	0	G2
Ls3g92121.3	Molybdenum cofactor sulfurase	-0.342	-0.669	-1.169	0.12221	0.00107	0	G6
Ls3g92480.1	Serine/threonine-protein kinase SRK2D	-0.338	-0.999	-1.297	0.23643	0.0002	1e-05	G6
Ls3g92501.1	Fasciclin-like arabinogalactan protein 21	0	5.993	2.559	1	0.00049	0.23396	G2
Ls3g92640.1	Geraniol 8-hydroxylase	-0.263	-0.57	-1.127	0.32735	0.01332	1e-05	G6
Ls3g92801.1	Protein CYCLOPS	0.183	-0.574	-1.936	0.81726	0.32405	0.00199	G6
Ls3g92901.3	2-dehydro-3-deoxyphosphooctonate aldolase 2	2.097	3.706	1.873	0.02044	1e-05	0.02156	G2
Ls3g93020.1	NA	-1.062	-1.821	-0.397	0.00359	0	0.2058	G5
Ls3g93260.1	RING finger protein 5	-0.589	-0.85	-1.083	0.00496	5e-05	0	G5
Ls3g93281.3	Protein DA1-related 1	0.343	-1.966	-1.812	0.37735	0	1e-05	G5
Ls3g93840.1	Receptor-like protein EIX1	0.826	1.836	-1.439	0.34813	0.00887	0.10183	NA
Ls3g93861.2	NA	0.337	-0.475	-1.768	0.64464	0.44633	0.0063	G6
Ls3g94041.1	Wall-associated receptor kinase-like 14	0.229	-0.395	-1.169	0.47236	0.14171	7e-05	G6
Ls3g94181.1	Putative vacuolar protein sorting-associated protein 13C	-0.41	2.3	1.064	0.03862	0	0	G2
Ls3g94400.2	Probable transmembrane ascorbate ferrireductase 2	-0.539	-1.404	-0.483	0.15134	0.00016	0.13523	G5
Ls3g9480.1	Cation/H(+) antiporter 17	1.742	-0.007	0.43	0.00144	1	0.409	G1
Ls3g94941.1	Root allergen protein	2.216	3.823	3.733	0.05883	0.00013	0.00015	G4
Ls3g9520.1	Disease resistance response protein 206	4.007	2.485	4.514	0.0062	0.09677	0.00069	G4
Ls3g95361.1	Basic leucine zipper 43	-2.008	-2.672	-4.46	0.07823	0.01531	0.00118	G6
Ls3g9560.1	Disease resistance response protein 206	-1.032	-1.356	-0.703	0.00478	0.00016	0.02821	G5
Ls3g95901.1	NA	-0.973	-2.801	-1.644	0.08473	2e-05	0.00194	G5
Ls3g95961.1	Protein RALF-like 33	-0.38	-1.571	-1.153	0.06188	0	0	G5
Ls3g96320.1	Protein LONGIFOLIA 1	-1.354	-1.328	-0.813	0	0	0.00019	G5
Ls3g9661.2	Uncharacterized protein At5g41620	-0.173	-0.721	-1.15	0.50965	0.00099	0	G6
Ls3g96621.1	NA	-0.78	-1.495	-0.376	0.00527	0	0.12423	G5
Ls3g96881.1	U3 small nucleolar ribonucleoprotein protein IMP3	0.081	0.812	1.34	0.62166	0	0	G3
Ls3g9760.1	Disease resistance response protein 206	-0.207	-0.799	-1.138	0.50999	0.00236	5e-05	G6
Ls3g97601.1	Ninja-family protein AFP3	0.936	-1.039	-0.471	0.00075	0.00022	0.06217	NA
Ls3g97620.1	UDP-glycosyltransferase 83A1	1.208	1.197	0.526	0	0	0.00867	G2
Ls3g97661.1	UDP-glycosyltransferase 83A1	1.894	1.052	0.229	0.00551	0.10643	0.76293	G1
Ls3g97721.1	UDP-glycosyltransferase 83A1	1.857	0.729	-1.84	0.00635	0.28349	0.02343	G1
Ls3g980.1	Probable aspartyl protease At4g16563	0.745	1.45	1.117	0.01987	0	0.00017	G4
Ls3g98441.3	Probable WRKY transcription factor 4	-1.051	-2.651	-0.741	2e-05	0	0.00049	G5
Ls3g98920.1	E3 ubiquitin-protein ligase MPSR1	-1.238	1.748	0.417	0.05534	0.00032	0.40603	NA
Ls3g99041.1	Probable calcium-binding protein CML45	2.006	0.503	-0.08	0.00078	0.41122	0.91496	G1
Ls3g99860.1	Transmembrane protein 230	-0.372	-1.083	-0.168	0.43154	0.00832	0.68489	G5
Ls3g99880.1	NA	1.685	1.255	2.906	0.20085	0.3148	0.00365	G3
Ls4g100101.1	NA	0.801	-0.155	-1.175	0.00027	0.47881	0	NA
Ls4g101080.1	Ankyrin repeat-containing protein ITN1	2.753	1.851	1.015	0	0.00017	0.03273	G1
Ls4g101120.3	Ankyrin repeat-containing protein ITN1	1.167	-0.209	-0.939	0.00199	0.59969	0.01045	NA
Ls4g101200.1	Probable 2-oxoglutarate-dependent dioxygenase AOP1.2	-0.241	-0.863	-2.143	0.41456	0.00086	0	G6
Ls4g101281.1	Aquaporin TIP2-1	-0.581	-1.224	-1.62	0.00342	0	0	G6
Ls4g101760.1	Protein NRT1/ PTR FAMILY 1.2	-0.97	-1.926	-1.257	8e-05	0	0	G5
Ls4g102021.3	60S ribosomal protein L37-1	0.233	0.302	1.137	0.2091	0.06142	0	G3
Ls4g102060.1	NA	-0.786	-1.267	-1.498	0.06457	0.00176	0.00028	G5
Ls4g102640.1	Probable plastidic glucose transporter 3	0.857	4.504	3.294	0.00948	0	0	G2
Ls4g102941.1	Dynein light chain LC6 flagellar outer arm	-1.5	-1.257	-0.399	0.0086	0.01326	0.40445	G5
Ls4g103241.3	MADS-box transcription factor 6	-1.123	-0.706	-0.862	0.00603	0.05169	0.01576	G5
Ls4g103381.1	ABC transporter B family member 25	-0.857	-1.703	-0.765	0.08627	0.00055	0.0766	G5
Ls4g10341.1	Protein ENHANCED DISEASE RESISTANCE 2	0.332	-0.012	-1.224	0.42755	0.98832	0.00117	NA
Ls4g103641.1	NA	2.882	3.668	1.557	0	0	0	G2
Ls4g103661.1	Regulator of telomere elongation helicase 1 homolog	-0.029	0.741	1.195	0.95041	0.00163	0	G3
Ls4g104040.1	Pentatricopeptide repeat-containing protein At1g15510 chloroplastic	0.511	0.53	1.061	0.0746	0.03979	7e-05	G3
Ls4g104440.2	Auxin-responsive protein IAA16	2.752	3.256	2.123	0	0	0	G4
Ls4g104561.1	Cytochrome c oxidase subunit 5b-2 mitochondrial	-0.121	0.197	1.03	0.57516	0.24534	0	G3
Ls4g104581.1	(6-4)DNA photolyase	1.545	0.537	0.021	0	0.02233	0.94845	G1
Ls4g104621.1	NA	-1.362	-1.228	-1.73	0	0	0	G5
Ls4g105500.5	Ankyrin repeat-containing protein NPR4	0.256	-1.994	-5.863	0.87346	0.12284	0.00406	G6
Ls4g105621.1	Hydroxyproline O-galactosyltransferase GALT6	0.469	1.706	0.659	0.00057	0	0	G2
Ls4g105840.2	Transport protein particle 20 kDa subunit	-0.132	-1.504	-0.852	0.73746	1e-05	0.00318	G5
Ls4g105861.1	Protein UNUSUAL FLORAL ORGANS	-0.605	-1.869	-0.573	0.12073	1e-05	0.09008	G5
Ls4g105880.1	Aspartate racemase	-0.556	-3.095	-2.946	0.53089	0.00113	0.00106	G6
Ls4g105901.2	Zinc finger CCCH domain-containing protein 39	-3.658	-1.376	-0.99	0.00185	0.08153	0.17669	G5
Ls4g10601.2	CSC1-like protein At1g69450	1.06	0.592	-0.317	0	0.00075	0.06331	G1
Ls4g106101.1	Pentatricopeptide repeat-containing protein At1g52620	0.151	0.546	1.186	0.8247	0.22447	0.00496	G3
Ls4g106160.1	StAR-related lipid transfer protein 7 mitochondrial	-0.123	-1.691	-1.171	0.69866	0	1e-05	G5
Ls4g106341.2	Acyl-protein thioesterase 2	0.29	1.78	1.02	0.18437	0	0	G2
Ls4g106460.1	Protein MID1-COMPLEMENTING ACTIVITY 1	0.171	1.114	-0.146	0.35162	0	0.35383	G2
Ls4g10660.3	NA	-0.096	-0.14	-1.239	0.7199	0.5073	0	G6
Ls4g107140.1	Protein NRT1/ PTR FAMILY 2.11	1.307	0.703	0.038	0	0.00101	0.87847	G1
Ls4g107160.1	Protein NRT1/ PTR FAMILY 2.11	-1.443	-0.149	-0.943	0.00173	0.74021	0.01584	G6
Ls4g107200.1	Protein NRT1/ PTR FAMILY 2.11	0.82	2.66	1.148	2e-05	0	0	G2
Ls4g107341.3	Protein NRT1/ PTR FAMILY 4.7	-1.154	-1.097	-0.974	1e-05	1e-05	4e-05	G5
Ls4g107600.2	tRNase Z TRZ1	-0.255	0.498	1.42	0.38054	0.03172	0	G3
Ls4g107620.1	Delta-1-pyrroline-5-carboxylate dehydrogenase 12A1 mitochondrial	0.305	0.124	1.501	0.50224	0.77854	1e-05	G3
Ls4g108080.3	Myb-related protein 306	1.597	0.873	-0.199	0	1e-05	0.29596	G1
Ls4g108141.1	Cyclic dof factor 3	2.088	1.439	-0.058	0	0	0.78861	G1
Ls4g10861.1	NA	0.349	-1.965	-0.828	0.52062	0.00013	0.05848	G5
Ls4g108620.2	Geranylgeranyl diphosphate reductase chloroplastic	-0.854	-1.697	-1.178	0.18374	0.00605	0.03441	G5
Ls4g108900.1	HVA22-like protein a	0.024	1.683	0.368	0.92703	0	0.0126	NA
Ls4g109001.1	NA	-0.17	-1.368	0.011	0.66636	6e-05	0.98394	G5
Ls4g109320.1	Expansin-A15	0.747	2.502	1.403	0.00539	0	0	G2
Ls4g109340.2	Chlorophyll a-b binding protein P4 chloroplastic	-0.337	-0.773	-1.286	0.01687	0	0	G6
Ls4g109401.1	Probable calcium-binding protein CML45	2.924	3.018	1.443	0	0	0.00162	G2
Ls4g109440.1	NA	0.243	0.588	1.096	0.29894	0.00319	0	G3
Ls4g109600.1	NAC domain-containing protein 79	0.379	-1.354	0.133	0.33464	0.00039	0.71843	G5
Ls4g109881.1	Flavin-containing monooxygenase FMO GS-OX-like 9	-0.156	-0.726	-1.077	0.62041	0.00363	5e-05	G6
Ls4g1101.1	NA	-0.799	-1.643	-2.583	0.28787	0.01605	0.0006	G6
Ls4g110160.1	Heparanase-like protein 1	-0.537	-1.058	-1.199	0.26614	0.01319	0.00474	G5
Ls4g11020.1	Expansin-A1	-0.559	-1.176	-0.503	0.01273	0	0.01249	G5
Ls4g110260.1	Protein DMR6-LIKE OXYGENASE 2	-0.025	-1.293	-3.527	0.99106	0.03371	1e-05	G6
Ls4g110501.1	PLASMODESMATA CALLOSE-BINDING PROTEIN 2	-0.493	-1.193	-0.872	0.0001	0	0	G5
Ls4g112141.1	Single-stranded DNA-binding protein mitochondrial	0.071	1.028	1.485	0.79004	0	0	G3
Ls4g11221.3	NA	6.204	5.123	3.013	0	0	0	G4
Ls4g112420.4	O-fucosyltransferase 34	1.186	0.699	0.518	0	0	5e-05	G4
Ls4g112761.3	Protein MIS12 homolog	-0.31	0.11	1.191	0.2445	0.66544	0	G3
Ls4g112861.1	Cytochrome P450 78A5	1.22	1.652	-0.362	0.00144	1e-05	0.3477	NA
Ls4g113220.3	Probable UDP-arabinopyranose mutase 2	0.275	2.499	1.544	0.07484	0	0	G2
Ls4g1141.3	Teosinte glume architecture 1	0.763	1.169	0.615	0.00865	4e-05	0.0184	G2
Ls4g114660.1	Aldehyde oxidase GLOX1	-0.548	-1.599	-2.031	0.27316	0.00072	5e-05	G6
Ls4g114800.2	Protein RCC2	-0.286	0.23	1.112	0.15602	0.19651	0	G3
Ls4g116021.1	Probable LRR receptor-like serine/threonine-protein kinase At4g36180	-0.668	-1.211	-1.191	0.0141	2e-05	2e-05	G5
Ls4g116280.1	Acylsugar acyltransferase 3	1.011	0.925	3.252	0.5476	0.52112	0.00483	G3
Ls4g116341.1	Protein LTV1 homolog	0.089	0.968	1.188	0.58106	0	0	G3
Ls4g117200.1	Phosphatidylinositol/phosphatidylcholine transfer protein SFH6	0.616	3.078	0.327	0.01103	0	0.13717	G2
Ls4g11741.1	Cell division control protein 48 homolog B	0.296	1.417	1.652	0.12592	0	0	G3
Ls4g117460.2	U-box domain-containing protein 5	0.154	-1.091	-0.792	0.6653	0.00027	0.00418	G5
Ls4g117601.3	NA	0.018	-1.71	-1.341	0.966	0	0	G5
Ls4g11761.1	Asparagine synthetase domain-containing protein 1	0.076	1.035	1.019	0.79721	0	0	G3
Ls4g117861.1	NA	0.767	2.011	-0.295	0.04876	0	0.44396	NA
Ls4g118180.3	CBL-interacting protein kinase 9	1.99	5.567	4.955	0.50877	0.00409	0.01278	G2
Ls4g118501.2	Protein RADIALIS-like 6	0.189	-0.722	-1.727	0.60354	0.01328	0	G6
Ls4g11900.1	Ninja-family protein AFP1	2.35	2.215	0.707	0	0	0.00077	G2
Ls4g119500.1	Uncharacterized protein At1g01500	1.539	1.633	0.966	0	0	0	G4
Ls4g119521.1	CRAL-TRIO domain-containing protein C23B6.04c	1.627	1.312	0.273	0.00018	0.00103	0.51446	G1
Ls4g12001.1	NA	0.005	-0.59	-1.058	1	0.08002	0.00228	G6
Ls4g120041.1	Cytochrome P450 82A3	1.384	0.832	0.467	0.00509	0.07185	0.31874	G1
Ls4g1201.1	Probable WRKY transcription factor 75	-0.133	-0.275	-1.036	0.78057	0.4368	0.00279	G6
Ls4g120200.1	NA	-1.109	-0.551	-0.155	0.00496	0.11132	0.66807	G5
Ls4g120360.1	Cytochrome P450 82A4	2.265	2.267	1.075	0.00015	6e-05	0.04456	G2
Ls4g120460.1	Protein indeterminate-domain 1	1.387	1.455	0.5	0	0	0.00066	G2
Ls4g120481.1	Protein JINGUBANG	1.496	1.291	2.281	0.13341	0.15653	0.00502	G4
Ls4g120521.1	Cytochrome P450 82A3	2.965	2.879	2.62	0.00017	0.00011	0.00033	G4
Ls4g120601.1	Cytochrome P450 82A4	2.008	1.973	0.405	0	0	0.08577	G2
Ls4g120701.1	Cytochrome P450 82A3	0.091	-1.897	-1.596	0.81717	0	0	G5
Ls4g120721.1	Cytochrome P450 82A3	-0.288	-1.611	-1.284	0.36029	0	2e-05	G5
Ls4g120860.3	ABC transporter G family member 35	2.033	2.299	1.18	0.00538	0.0008	0.07767	G4
Ls4g121121.3	Cytochrome P450 82A3	2.352	2.248	1.412	5e-05	4e-05	0.00549	G4
Ls4g12120.1	CLAVATA3/ESR (CLE)-related protein 9	-0.332	-0.478	-1.575	0.52728	0.27054	0.00068	G6
Ls4g121261.1	Cytochrome P450 82A4	1.326	1.496	0.264	0.01495	0.00281	0.64457	G2
Ls4g121381.1	Cytochrome P450 82A3	1.278	3.262	1.529	0.00186	0	8e-05	G2
Ls4g121681.1	Wall-associated receptor kinase-like 14	-0.373	-1.294	-0.535	0.25352	5e-05	0.0514	G5
Ls4g121700.1	Peroxisomal membrane protein 11A	-0.556	-1.267	-0.358	0.12494	0.00035	0.25491	G5
Ls4g122441.3	Inactive protein kinase SELMODRAFT_444075	-0.848	-1.21	-0.87	0	0	0	G5
Ls4g122501.1	B3 domain-containing transcription repressor VAL2	3.202	2.058	-0.15	0.00099	0.0238	0.91029	G1
Ls4g122541.2	Cytochrome P450 82A3	0.705	-1.29	-0.756	0.11911	0.00556	0.07453	NA
Ls4g122561.1	Cytochrome P450 82A4	-0.05	-1.346	-1.023	0.81832	0	0	G5
Ls4g122741.1	Allene oxide synthase	-0.397	-0.989	-1.165	0.41131	0.01681	0.00477	G6
Ls4g12300.1	Probable WRKY transcription factor 57	1.276	1.776	0.755	7e-05	0	0.00779	G2
Ls4g123001.1	NA	4.677	4.118	4.463	0.00067	0.00162	0.00048	G4
Ls4g123620.1	Cytochrome P450 82A3	0.759	-0.759	-1.437	0.1193	0.10799	0.0033	G6
Ls4g12381.2	14-3-3-like protein GF14 iota	-0.395	0.435	1.218	0.01918	0.00372	0	G3
Ls4g123820.1	Cytochrome P450 82A3	0.447	-1.764	-1.3	0.38446	0.00079	0.00612	G5
Ls4g124001.1	NA	1.104	3.304	1.46	0.00353	0	4e-05	G2
Ls4g124380.1	CST complex subunit CTC1	-0.001	0.595	1.003	1	0.10269	0.00462	G3
Ls4g124821.1	Serine carboxypeptidase II-3	-0.075	-1.242	-2.442	0.94654	0.05115	0.00069	G6
Ls4g124841.1	Serine carboxypeptidase-like 40	0.048	-0.561	-1.515	0.95511	0.20832	0.00123	G6
Ls4g124880.1	Serine carboxypeptidase II-3	-0.358	-1.258	-2.677	0.39033	0.00068	0	G6
Ls4g124900.1	Serine carboxypeptidase II-3	-0.502	-1.455	-1.462	0.18902	0.00011	8e-05	G6
Ls4g124941.1	Cytochrome P450 82A3	1.62	0.003	-1.61	0.00669	1	0.01657	NA
Ls4g124961.1	NA	2.925	1.098	0.797	0	0.00457	0.03431	G1
Ls4g125741.2	NA	3.479	3.069	3.183	0	0	0	G4
Ls4g126380.1	ABSCISIC ACID-INSENSITIVE 5-like protein 5	0.37	1.815	0.232	0.09782	0	0.24469	G2
Ls4g126480.1	Trimethylguanosine synthase	0.318	1.437	1.239	0.27898	0	0	G2
Ls4g126721.1	Transcription factor HEC1	-0.497	0.212	-2.024	0.56574	0.77451	0.00886	G6
Ls4g127741.1	F-box protein At1g47056	-0.475	-1.23	-0.979	0.06172	0	7e-05	G5
Ls4g127800.1	NA	-0.799	-1.152	-0.89	0.00023	0	2e-05	G5
Ls4g127821.1	NA	-0.202	-0.578	-1.227	0.6372	0.08198	0.00049	G6
Ls4g127960.2	Probable WRKY transcription factor 7	2.298	0.997	-0.186	0	0.00025	0.50925	G1
Ls4g128420.1	Probable isoaspartyl peptidase/L-asparaginase 2	0.081	-0.431	-1.207	0.79176	0.04445	0	G6
Ls4g128680.1	Kirola	-2.036	-0.677	-2.317	0.03384	0.39506	0.0073	G6
Ls4g128940.1	Putative receptor protein kinase ZmPK1	-0.969	-3.088	-2.592	0.12464	3e-05	0.0001	G5
Ls4g12941.1	Protein PLANT CADMIUM RESISTANCE 2	0.779	-1.231	-1.845	0.00407	1e-05	0	G6
Ls4g129640.1	Putative receptor protein kinase ZmPK1	-0.515	-2.244	-2.294	0.14311	0	0	G6
Ls4g12981.1	Protein PLANT CADMIUM RESISTANCE 2	1.86	-0.987	-1.569	0.00043	0.07155	0.00554	NA
Ls4g130320.1	Zinc finger protein ZAT10	2.901	0.223	-0.046	0.00026	0.82986	0.97288	G1
Ls4g130361.1	UDP-glycosyltransferase 85C2	1.294	-0.109	0.797	0	0.63893	0.00013	G1
Ls4g131141.1	Interferon-related developmental regulator 1	0.976	3.256	1.485	0	0	0	G2
Ls4g13140.1	Protein PLANT CADMIUM RESISTANCE 3	0.323	-2.356	-2.539	0.76232	0.01437	0.00745	G5
Ls4g131680.1	U-box domain-containing protein 4	2.822	0.73	0.061	0	0.00699	0.8521	G1
Ls4g131781.1	Uncharacterized protein ycf45	0.091	-0.863	-1.465	0.6778	0	0	G6
Ls4g131960.1	Costunolide synthase	-0.39	-1.372	-1.42	0.54288	0.01066	0.00696	G6
Ls4g13220.3	Endoglucanase 8	-0.329	-0.655	-1.101	0.01114	0	0	G6
Ls4g132200.1	DNA repair RAD52-like protein 1 mitochondrial	-0.272	0.356	1.462	0.10467	0.01457	0	G3
Ls4g132241.1	Fructokinase-2	-0.248	-0.443	-1.385	0.29752	0.02987	0	G6
Ls4g132740.2	Mannan endo-14-beta-mannosidase 5	2.459	10.269	3.903	0.02851	0	1e-05	G2
Ls4g133341.1	Ethylene-responsive transcription factor ERF019	4.719	-0.054	-1.953	0.00083	0.99441	0.37184	G1
Ls4g134160.1	Probable RNA 3-terminal phosphate cyclase-like protein	0.16	1.154	1.226	0.29828	0	0	G3
Ls4g135241.1	BTB/POZ domain-containing protein At1g21780	0.061	-0.647	-1.029	0.75178	2e-05	0	G6
Ls4g13581.1	Putative receptor-like protein kinase At4g00960	1.448	0.213	0.52	0	0.4626	0.04413	G1
Ls4g136181.1	Aspartic proteinase Asp1	1.275	0.779	0.653	0	1e-05	7e-05	G4
Ls4g136961.1	Probable polyamine oxidase 4	0.166	1.52	-0.598	0.57886	0	0.01012	NA
Ls4g136981.1	Protein DJ-1 homolog D	-0.004	-0.586	-1.383	0.99335	1e-05	0	G6
Ls4g138061.1	Systemin receptor SR160	-0.589	-1.036	-0.796	0.02234	6e-05	0.00092	G5
Ls4g138121.1	Ras-related protein Rab7	-0.034	-1.483	-1.967	0.93817	0	0	G6
Ls4g138241.1	Probable plastid-lipid-associated protein 7 chloroplastic	0.243	1.061	0.771	0.28935	0	0.00013	G2
Ls4g138261.1	RING-H2 finger protein ATL78	1.738	1.786	0.347	0	0	0.13541	G2
Ls4g138400.1	NA	-1.13	-1.504	-1.124	9e-05	0	3e-05	G5
Ls4g138620.1	RING-H2 finger protein ATL78	-1.046	-3.427	-0.639	0.35505	0.00745	0.48295	G5
Ls4g139200.1	E3 ubiquitin-protein ligase ATL6	2.158	1.287	0.119	0	8e-05	0.73951	G1
Ls4g139420.1	NA	-0.042	1.071	0.858	0.88955	0	1e-05	G3
Ls4g139721.1	NA	-0.958	-1.637	-1.324	0.04941	0.00058	0.00297	G5
Ls4g140321.3	Bifunctional 3-dehydroquinate dehydratase/shikimate dehydrogenase chloroplastic	1.134	-1.502	-0.645	0.00108	5e-05	0.04364	NA
Ls4g141580.1	Nitrate regulatory gene2 protein	0.011	-1.013	-0.473	0.99374	0.00153	0.10618	G5
Ls4g1420.1	Histone-lysine N-methyltransferase H3 lysine-9 specific SUVH4	-0.016	0.442	1.034	0.97773	0.05072	2e-05	G3
Ls4g142020.2	Probable trehalose-phosphate phosphatase J	1.003	1.283	0.769	0	0	1e-05	G2
Ls4g142741.1	NA	-0.156	-1.594	-0.691	0.56681	0	0.00146	G5
Ls4g142920.2	NA	2.594	3.406	2.533	0	0	0	G4
Ls4g143441.1	Receptor-like cytosolic serine/threonine-protein kinase RBK1	0.867	1.207	-0.16	0	0	0.25645	NA
Ls4g144080.1	Aspartyl protease family protein 1	0.776	1.926	0.204	0.00023	0	0.2824	G2
Ls4g144101.1	Pre-rRNA-processing protein esf1	0.18	1.012	0.594	0.32769	0	0.00021	G2
Ls4g144221.1	NEP1-interacting protein 1	1.038	0.562	-0.131	2e-05	0.00859	0.56557	G1
Ls4g144401.1	Nitrate regulatory gene2 protein	-0.725	-1.547	-0.953	0.00189	0	3e-05	G5
Ls4g144881.1	Calcium-dependent protein kinase 28	1.437	0.02	-0.538	0	0.91803	0.00028	G1
Ls4g144921.1	TMV resistance protein N	-1.236	-0.583	-0.472	0.00274	0.10482	0.17471	G5
Ls4g145381.1	(E)-beta-ocimene synthase chloroplastic	1.32	-1.622	-0.843	0.01314	0.00352	0.09338	NA
Ls4g14581.1	DnaJ homolog subfamily B member 6-B	0.851	3.146	2.556	0.29196	0	4e-05	G2
Ls4g145880.2	Protein PopC	-1.155	-0.332	-0.115	0.00062	0.26265	0.71211	NA
Ls4g146041.3	Thaumatin-like protein 1	-0.188	-1.654	-1.128	0.79801	0.00341	0.02814	G5
Ls4g146261.3	NA	1.162	1.709	0.413	0.12145	0.00857	0.57268	G2
Ls4g147121.1	NA	3.42	0.902	0.153	9e-05	0.35364	0.90109	G1
Ls4g147180.1	Cytochrome P450 71A4	-0.919	-1.157	-1.07	0.02098	0.00211	0.00335	G5
Ls4g147380.3	TMV resistance protein N	-1.567	-1.188	-1.594	0.00124	0.00565	0.00036	G5
Ls4g147480.1	TMV resistance protein N	-0.951	-1.388	-1.329	0.00048	0	0	G5
Ls4g148140.1	TMV resistance protein N	-0.993	-1.05	-1.286	0.00018	4e-05	0	G5
Ls4g148381.1	NA	1.68	5.308	3.854	0.24011	0	0.00012	G2
Ls4g14841.1	Reticulon-like protein B9	0.193	-0.449	-1.787	0.59225	0.11956	0	G6
Ls4g14880.1	Probable protein phosphatase 2C 15	1.03	0.236	0.091	0	0.1964	0.63389	G1
Ls4g149540.1	Salicylate carboxymethyltransferase	0.318	-2.847	-2.23	0.71596	0.00133	0.00428	G5
Ls4g14961.1	Heavy metal-associated isoprenylated plant protein 37	-0.793	-1.048	-1.266	0.03791	0.00323	0.00048	G5
Ls4g150501.1	TMV resistance protein N	-0.286	-0.868	-1.842	0.73625	0.17786	0.0064	G6
Ls4g150840.2	NA	1.236	0.397	0.583	0.00016	0.19956	0.04432	G1
Ls4g150921.1	Zinc transporter 5	0.018	1.054	1.077	0.98735	0.00267	0.00184	G3
Ls4g151180.2	Protein NEOXANTHIN-DEFICIENT 1	0.005	-1.246	-1.082	1	0	2e-05	G5
Ls4g151221.1	NA	-1.394	-2.769	-1.492	0.00993	1e-05	0.00227	G5
Ls4g151240.1	Protein RADIALIS-like 6	-1.086	-1.727	-1.676	0.0019	0	0	G5
Ls4g151281.1	ATPase family AAA domain-containing protein 3-A	0.173	1.068	0.961	0.40048	0	0	G2
Ls4g151921.1	NA	0.2	0.664	1.051	0.40802	0.001	0	G3
Ls4g152020.3	Nucleolar protein 6	0.393	1.073	0.929	0.01255	0	0	G2
Ls4g152101.1	Protein N-lysine methyltransferase METTL21A	0.161	0.41	2.406	0.71914	0.20727	0	G3
Ls4g152320.1	Cytochrome P450 84A1	2.555	1.768	0.898	0	1e-05	0.00989	G1
Ls4g152601.1	Isoflavone reductase homolog PCBER	0.448	1.803	0.592	0.51821	0.00079	0.27384	G2
Ls4g152781.1	NA	-0.334	-0.161	1.127	0.58487	0.76881	0.00825	G3
Ls4g153340.3	NA	-0.092	-1.061	-0.834	0.75401	1e-05	0.00016	G5
Ls4g153461.1	G-box-binding factor 1	-0.562	-1.676	-0.888	0.10875	1e-05	0.00474	G5
Ls4g153581.1	Transcription factor AS1	-0.066	-0.663	-1.049	0.69457	0	0	G6
Ls4g153980.1	Ribulose bisphosphate carboxylase small chain chloroplastic	-0.158	-0.401	-2.698	0.10732	3e-05	0	G6
Ls4g15400.1	NA	0.026	1.377	0.857	0.95925	0	0.00037	G2
Ls4g15421.1	NA	1.822	0.634	-0.076	0.00083	0.23236	0.90952	G1
Ls4g154500.1	Rust resistance kinase Lr10	1.107	1.425	0.162	0.03404	0.00326	0.76434	G2
Ls4g154640.1	U-box domain-containing protein 4	1.207	1.112	-0.261	0	0	0.22838	NA
Ls4g155100.1	Putative receptor-like protein kinase At5g39000	1.024	-1.439	-2.249	0.12316	0.0376	0.00243	G6
Ls4g155220.1	Protein PIN-LIKES 2	-0.969	-1.139	-0.724	0.00115	9e-05	0.00613	G5
Ls4g155501.1	60S ribosomal protein L26-1	0.087	0.326	1.069	0.59543	0.0106	0	G3
Ls4g155521.1	Putative lipid phosphate phosphatase 3 chloroplastic	-0.372	1.814	0.47	0.18332	0	0.03881	G2
Ls4g155900.1	LEAF RUST 10 DISEASE-RESISTANCE LOCUS RECEPTOR-LIKE PROTEIN KINASE-like 1.3	1.52	0.742	0.231	0.00997	0.18864	0.71061	G1
Ls4g156301.2	NA	0.627	1.385	1.644	0.00268	0	0	G3
Ls4g156481.1	NA	3.435	3.78	2.384	0	0	0	G4
Ls4g156780.1	NA	1.082	1.615	1.179	0.0423	0.00039	0.00765	G4
Ls4g156941.1	Probable calcium-binding protein CML23	2.441	0.046	-0.837	0	0.89543	0.00278	G1
Ls4g157020.1	NA	-1.332	-1.964	-1.301	1e-05	0	0	G5
Ls4g157060.1	NA	-2.9	-3.311	-1.483	0.00251	0.00044	0.03467	G5
Ls4g15740.1	Calcium-binding allergen Ole e 8	0.879	-1.42	-2.682	0.02349	0.00241	1e-05	G6
Ls4g157601.3	Protein C2-DOMAIN ABA-RELATED 4	-0.253	-0.968	-1.111	0.41121	0.0004	7e-05	G6
Ls4g15781.1	Protein DETOXIFICATION 12	-2.251	-2.054	-3.593	0.00016	0.00017	0	G5
Ls4g158041.1	Uncharacterized protein At5g65660	0.655	1.467	0.649	0.00145	0	0.00061	G2
Ls4g158180.1	Glycine-rich domain-containing protein 2	1.883	0.496	0.154	0	0.01548	0.46742	G1
Ls4g158201.1	NA	0.588	1.679	1.172	0.00038	0	0	G2
Ls4g158301.1	1-aminocyclopropane-1-carboxylate synthase 3	0.751	1.32	1.203	0.09072	0.00081	0.00173	G4
Ls4g158421.1	DEAD-box ATP-dependent RNA helicase 16	0.324	1.048	1.048	0.02157	0	0	G3
Ls4g158640.3	Homeobox-leucine zipper protein HAT22	1.377	0.684	0.051	0	0.00288	0.85304	G1
Ls4g15920.1	NA	0.342	-0.522	-1.011	0.25765	0.05246	0.00036	G6
Ls4g159341.1	Probable xyloglucan endotransglucosylase/hydrolase protein 7	-0.525	-1.536	-2.043	0.05093	0	0	G6
Ls4g159481.2	Lysosomal Pro-X carboxypeptidase	-0.626	-1.284	-0.408	0.00147	0	0.01809	G5
Ls4g159501.1	NA	-0.042	0.39	1.214	0.96707	0.42492	0.00744	G3
Ls4g159860.1	RING-H2 finger protein ATL80	-1.08	-1.117	-0.709	0.00016	4e-05	0.0039	G5
Ls4g160281.1	NA	-1.987	-0.695	-1.801	0.00016	0.09921	0.00013	G6
Ls4g160361.1	NA	-0.746	-1.519	-2.899	0.51206	0.11887	0.00793	G6
Ls4g16061.1	NA	1.254	-1.381	-1.542	0.00077	0.00045	0.00011	G6
Ls4g160741.1	Mitochondrial outer membrane protein porin 2	1.267	0.31	-1.439	0	0.16195	0	NA
Ls4g160760.1	Calcium-transporting ATPase 2 plasma membrane-type	3.114	1.581	0.529	0	0	0.00904	G1
Ls4g160860.1	BTB/POZ and TAZ domain-containing protein 4	2.579	2.793	3.288	0	0	0	G4
Ls4g160940.1	Queuosine salvage protein	0.699	0.544	1.092	0.00155	0.00724	0	G3
Ls4g161761.2	NA	0.035	-1.625	-1.362	0.95843	3e-05	0.00017	G5
Ls4g162080.1	Probable esterase KAI2	2.919	2.781	2.051	0.00815	0.00662	0.05255	G4
Ls4g162120.1	Probable esterase KAI2	0.349	-0.44	-1.141	0.01008	0.00069	0	G6
Ls4g162541.1	Receptor-like protein kinase FERONIA	0.258	-1.389	-1.249	0.51642	0.00017	0.00038	G5
[truncated: 3,453 more rows]

## Sheet: Table S6
Table S6. Fold-change relative to 0h of the 14 LsCBF genes in RNAseq and qRT-PCR
ID	Description	Fold change in RNAseq				Fold change in qRT-PCR
		4h	24h	7 days		4h	24h	7 days
Ls2g130641.1	LsCBF1	7.83536	2.94241	1.64604		11.5968	1.89958	3.24267
Ls6g13081.1	LsCBF2	NA				1.19452	1.2742	1.70737
Ls9g53921.1	LsCBF3	7.22001	2.77984	0.605417		5.10134	2.00935	0.20709
Ls9g53960.1	LsCBF4	10.0283	1.16797	1.04681		20.8837	1.48476	0.529516
Ls9g54101.3	LsCBF5	46.6563	15.6057	8.51496		37.9962	14.5267	7.49359
Ls9g53101.1	LsCBF6	NA				7.88543	2.35331	1.32709
Ls9g54581.2	LsCBF7	12.7462	4.61075	4.55042		17.8103	5.77251	4.90399
Ls9g54900.1	LsCBF8	158.793	82.1962	20.2521		78.1871	16.2282	4.91399
Ls9g54880.1	LsCBF9	48.0012	19.603	7.4127
Ls9g54860.1	LsCBF10	651.219	142.025	28.6607
Ls9g54780.1	LsCBF11	104.329	47.3404	13.3244		51.011	17.7531	5.52895
Ls9g54680.3	LsCBF12	150.853	49.5564	5.89299		165.149	47.2459	5.70176
Ls9g114680	LsCBF13	NA				1.32257	0.814506	1.07372
Ls9g114720.1	LsCBF14	2.76255	1.77892	4.27522		2.36137	1.22416	2.87037

## Sheet: Table S7
Table S7. Primers used for quantitative RT-PCR
*The primers are common to these three genes
Gene	Locus	Forward	Reverse
IPP2	Ls2g17540	5'-GATGAGTTCACAACTTTAGGTCGC-3'	5'-GCACGAGGAAGAGTAGGTAATCAA-3'
EIF2a	Ls6g95581	5'-GTTGGTTGGCCTTTATATCGGAAG-3'	5'-ACGGGTAAGTGTGTTAAGAATGGA-3'
LsCBF1	Ls2g130641	5'-TCCTCTTAGCTTCAAGAAACCCCAAG-3'	5'-CTCTCTGATCTCACATACCCACTTGC-3'
LsCBF2	Ls6g13081	5'-GACATCCAGTTTATAGAGGGGTCCG-3'	5'-GGTACGTTCCTAGCCATATTCGAGTC-3'
LsCBF3	Ls9g53921	5'-AGGATATGGTTGGGGACTTTTCCG-3'	5'-TCCAAGCAGAATCCGCAAAGTTCAAA-3'
LsCBF4	Ls9g53960	5'-AACCATCGGTGGTGTAGGATATGGG-3'	5'-CACTTACCGGAGTTCCTCCTCCTTATT-3'
LsCBF5	Ls9g54101.3	5'-TGAATACCAAAACTCATATCCCGCAG-3'	5'-TGTTTGAGTTTGAAGAGGATGCTAAC-3'
LsCBF6	Ls9g54101.1	5'-TGACTACAAAAACTCCTATCTAACAC-3'	5'-CGTTTGAGTTCGAAGAGGATCCTAGA-3'
LsCBF7	Ls9g54581	5'-CCGATCCCGAAGTCTAGCAGCATAC-3'	5'-TCCACAACTTCCTTCACTTCCTTCGT-3'
LsCBF8-10*	Ls9g54860; Ls9g54880; Ls9g54900	5'-CATGTCGTAGCAAAAGCTCAGTCTTG-3'	5'-TTTCGTGAAGCCAACATCACTTCGG-3'
LsCBF11	Ls9g54780	5'-TATCGGAAAGTATTCCCTTAGTACGCA-3'	5'-GATTCTGCAGCGGCGTTCAATACGGC-3'
LsCBF12	Ls9g54680	5'-TTGCAGCACAACCTCTGTCTTGAATG-3'	5'-TCCCCTGTACACCGGATGTCTAGTCT-3'
LsCBF13	Ls9g114680	5'-CGCCGACATCGACTCGTATAACCCAT-3'	5'-CCATCTCTCTTCTTCGGGGTTAGTGA-3'
LsCBF14	Ls9g114720	5'-CATTGATCGAACCGTATAGCCCATTT-3'	5'-CTTCAACAGCTGTATTCACGACGGTG-3'
